# Supplementary material for: Metabolic Profiling of Wheat Seedlings Under Oxygen Deficiency and Subsequent Reaeration Conditions
Source: Int J Mol Sci. 2025 Nov 30;26(23):11610. doi: 10.3390/ijms262311610 (PMC12692663; doi:10.3390/ijms262311610)
Supplement: Supplementary file 1 [file ijms-26-11610-s001.zip]

Archive with 2 entries (2 files):
- Yemelyanov ea-IJMS_2025-supplementary figures.pdf
- Yemelyanov ea-IJMS_2025-supplementary tables.xlsx
