# Supplementary material for: Metabolic Profiling of Wheat Seedlings Under Oxygen Deficiency and Subsequent Reaeration Conditions
Source: Int J Mol Sci. 2025 Nov 30;26(23):11610. doi: 10.3390/ijms262311610 (PMC12692663; doi:10.3390/ijms262311610)
Supplement: Supplementary file 1 [file ijms-26-11610-s001.zip › Yemelyanov ea-IJMS_2025-supplementary tables.xlsx]

## Sheet: roots peak areas
Table S1. Areas of peaks extracted by PARADISE from roots. NA - missing data were interpreted as technical lack and from this must be imputed.
id	class	anoxia	reaeration	time	time reaeration	1,3-Diaminopropane	2,3-Butanediol	2-Hydroxyglutaric acid	2-Hydroxypyridine	2-Ketogluconic acid	3-Aminoisobutyric acid	3-Hydroxybutyric acid	3-Hydroxypropionic acid	3-Hydroxypyridine	4-Hydroxybutanoic acid	Aconitic acid	Adenosine	Alanine	Allantoin	Aminoadipic acid	Arbutin	Arginine	Ascorbic acid	Asparagine	Aspartic acid	Azelaic acid	b-Alanine	b-Sitosterol	Butyro-1,4-lactam	Cadaverine	Campesterol	Citric acid	compsug_RI=2126	compsug_RI=2136	compsug_RI=2165	compsug_RI=2190	compsug_RI=2286	compsug_RI=2423	compsug_RI=2495	compsug_RI=2535	compsug_RI=2552	compsug_RI=2569	compsug_RI=2611	compsug_RI=2710	compsug_RI=2720	compsug_RI=2726	compsug_RI=2736	compsug_RI=2748	compsug_RI=2767
1-roots_anox 1h	anox 1h	anoxia	not	1	0	16571.6	16013.7	6655.21	10827.5	56266	1468.54	3381.88	6960.41	2443.22	40478.8	2614.32	5074.21	1.16214e+06	211385	5930.89	45697.1	17534.1	86749.5	1.05865e+06	32648.1	4221.72	45844.8	247309	3682.6	8107.88	149245	36348.6	27694.7	30112.1	31614.3	547782	19235.2	172818	6160.63	58632.2	22370.2	151030	43204.1	58211	8226.13	13302.5	62204.8	79063	235539
2-roots_anox 1h	anox 1h	anoxia	not	1	0	13113.8	8239.68	6629.97	11800.7	41416.6	2695.32	2982.13	6082.74	2633.15	50806.2	2072.05	5587.14	1.19333e+06	644202	7715.91	42853.8	37620.7	75997.3	1.70985e+06	78088.8	7939.61	49165	156397	3058.54	4314.51	88248.6	36239.5	76685.3	24608.6	50083.9	353859	24650.4	111201	5124.18	53327.4	6503.18	189764	54176.2	16886.3	5778.2	8853.91	48646.8	24483.8	206317
3-roots_anox 1h	anox 1h	anoxia	not	1	0	14697.5	13947.6	6928.58	11919.2	58356.6	2638.4	4386.38	10183.4	3389.28	64510.7	2406.45	5238.49	1.18619e+06	214294	3678.86	33193.6	11104.1	78667.1	484474	17043.1	6287.75	48309.1	152951	3446.05	6341.75	81995	24077.5	47819.3	52239.1	30785	486195	24555.7	131284	5152.89	51985.3	2924.84	155966	31124.6	15060.9	3157.46	6747.8	40408.3	19278.4	263417
4-roots_anox 1h	anox 1h	anoxia	not	1	0	8150.5	7227.2	5303.28	4549.49	45577.3	1100.04	865.624	4281.87	1426.34	30645.3	2270.12	5210.02	730254	369516	10446.5	39144.5	13471.4	110315	730240	47750.7	6592.97	41447.9	142407	2672.88	2923.06	69114.9	74167.3	20982.4	26614.3	33938.4	378705	11536.6	94209.8	5134.04	41596.1	17843.1	196251	25375.7	27411.9	4322.35	9960.38	34282.7	41963.2	272339
5-roots_anox 1h	anox 1h	anoxia	not	1	0	5866.45	5682.68	2062.53	5674.14	29469.5	676.091	642.522	3384.82	1339.9	16945.7	2249.4	3220.92	729191	131970	3126.02	26620	6197.65	141050	330516	19240.7	3370.62	31719.5	178982	1848.81	1282.35	81110.5	52472.5	2462.4	2009.63	6151.15	66174.8	12193.1	50449.4	4777.94	51593.8	3634.04	158061	19698.7	31911.4	3837.76	7277.14	34831.4	50763.4	197994
6-roots_anox 3h	anox 3h	anoxia	not	3	0	22081.4	10749.3	9667.09	12761.2	32983.1	2157.49	3731.57	9638.27	2727.07	52304.9	2205.88	23872.9	1.13581e+06	284225	5225.83	51018.7	19181.1	34175.1	554590	34620.8	8660.58	48734.7	224266	4273.2	4551.42	113665	32318.9	3279.46	6457.13	9668.59	412364	16933	166532	7869.43	58295	19838	176439	41864.8	32254.2	10371.6	11575.7	63682.5	37651	264204
7-roots_anox 3h	anox 3h	anoxia	not	3	0	14857.8	8988.84	11932.4	11227.7	66736.1	1215.48	2323.69	8182.91	2432.44	61549.3	2274.41	8396.83	748279	143347	1533.02	23106.6	4715.36	79475.5	211572	12481.6	5094.81	43533.7	134739	4378.19	1977.03	73675.5	42835	9942.36	11418.1	11241.7	144836	18224.8	93694	6448.06	44624.2	2700.15	128389	19947	13059.7	3019.58	7033.5	36698.6	17569.1	237858
8-roots_anox 3h	anox 3h	anoxia	not	3	0	32396.8	8704.73	19257.8	10572.5	157230	1677.51	2162.24	8613.69	3667.99	65648.7	3115.84	9024.72	913361	295756	3247.61	25417.2	11086.9	15659.2	938454	36006.7	7340.13	55817.8	122621	3746.1	2439.69	76444.1	1.35037e+06	24800	9101.87	10422.4	143306	14777.5	124064	4801	52050.5	7589.24	153925	26234.2	26805.3	5679.26	7092.17	38552.4	37620.2	151178
9-roots_anox 3h	anox 3h	anoxia	not	3	0	15193.9	6135.4	19695.4	5041.12	50654.8	1331.79	1533.95	5163.53	2090.73	48076.1	2417.7	4906.57	928511	491868	12525.3	46806	14826.2	71431	995999	39005.2	7674.32	39630.2	157221	2829.86	3675.78	78284.2	64477	6137.37	15817.6	9886.1	310212	13136	117584	4186.24	40992.9	9367.02	178209	26295.9	74277	7314.71	10355.6	45480.1	128229	313379
10-roots_anox 6h	anox 6h	anoxia	not	6	0	21737.4	15106	20385.4	6375.35	43540.8	1259.71	2345.59	5522.95	1563.78	28263.9	2465.31	27462.1	748251	238605	3020.82	36133.7	19210.1	6612.29	656844	39238.8	15117.3	25784.5	155176	2501.9	11033.3	90071.1	44578.3	2806.4	7847.74	12754.2	308307	14534.8	70858.4	5138.74	44503.9	12548.6	130124	31085.3	95148.5	10871.5	6879.49	44098	133927	211547
11-roots_anox 6h	anox 6h	anoxia	not	6	0	14212.5	13425.8	12635.9	5950.2	25133.4	1030.97	1573.1	4610.17	1884.55	27719.2	1723.58	18234.2	424949	205584	3118.03	23373.5	13511.7	4679.22	520264	25978.9	10631.3	24253.9	137423	2347.05	8520.14	74478.1	22005.9	134973	80403.9	176114	430783	9778.62	62976.9	4898.37	35515.1	7668.95	98267.8	21134.7	11788.6	4726.52	4329.86	30079.3	14432.9	137400
12-roots_anox 6h	anox 6h	anoxia	not	6	0	14826.5	9162.12	8145.33	5338.75	23236.7	795.519	935.817	4328.2	1206.94	20910.4	2186.36	12329.4	367046	192037	1708.65	23792.6	7292.44	2316.23	183814	13796.2	17132.9	17194.5	144486	2419.53	2946.02	61751	39435.6	1677.26	2942.1	4897.36	112307	10301.6	49504.9	4811.95	30234.5	11547	76683	19827.5	17423.2	5293.88	3943.6	25156.8	22582.2	117570
13-roots_anox 6h	anox 6h	anoxia	not	6	0	11692.2	6931.52	6546.87	5201.54	17833.9	542.211	619.689	3022.28	2080.53	21755.1	1830.9	11318	307328	234111	3053.23	19701.9	15530.1	5556.88	321353	16791.8	13505	17797	118508	1821.63	2147.9	57716.1	17819.1	1142.9	1861.69	7347.86	96881	13335.1	45913.5	5043.66	26818.4	7879.08	79566.6	17517.5	7832.24	3856.66	4547.89	22947.9	8833.36	92111.9
14-roots_6h+1h	6h+1h	anoxia	reaeration	6	1	13057.8	6649.04	5868.85	5112.1	10595.4	1171.99	1616.99	4525.08	1282.75	22845.9	1620.84	12726.7	397476	199776	3067.27	26470.6	11715.3	2981.62	267397	14932.8	8940.71	21351.9	147443	2330.05	4477.4	77836	13603	1675.4	5004.29	6232.15	317513	9909.02	67882.2	5186.48	36742.9	5933.13	113423	25413	10003.8	6522.41	4248.4	30783.5	9219.62	217585
15-roots_6h+1h	6h+1h	anoxia	reaeration	6	1	10353.2	17370.1	7749.33	5103.5	17643.8	1276.55	1882.76	3665.81	1750.03	20488.9	1428.93	11546.1	381638	295487	3378.24	32280.6	14625.9	2619.31	363511	25887.1	9967.18	20942.9	120818	2020.85	9589.45	67064.8	28490.3	9569.27	16978	10782.3	382963	8019.73	70802	3804.06	30969.4	5439.05	109348	25982.5	15483.4	7397.8	4232.74	28105.6	18577.1	241604
16-roots_6h+1h	6h+1h	anoxia	reaeration	6	1	14325	5554.13	11891.7	3275.24	25295.2	306.204	656.061	2331.5	1034.48	16760.3	1348.21	21850.8	303547	204216	3053.32	18102.1	13318.3	1891.13	411790	22325.2	14460.2	16987	133126	1489.32	2813.52	65860.4	26509.2	1235.67	7931.96	6133.95	84172.4	7508.04	41307.1	4022.69	28055.1	18326.6	59094.4	17194.2	16650.8	4381.29	3694.49	21716.9	22420.2	168359
17-roots_6h+1h	6h+1h	anoxia	reaeration	6	1	13099.7	7310.78	11927.2	3474.2	28781.5	457.834	667.47	3501.91	898.66	21284.2	1666.97	17691.2	299924	194298	2071.52	20435.5	10538.4	2014.01	389385	20171.4	13106.3	16034.7	158210	1294.2	3419.82	95250.6	24729.2	7040.25	10038.8	8397.6	196448	7963.35	40468.2	4724.73	25480.7	7832.15	70451.1	21171	20582.6	4859.75	3631.98	24357.8	32044.8	148469
18-roots_6h+24h	6h+24h	anoxia	reaeration	6	24	683.841	11918.9	1544.4	2074.57	6648.31	195.821	597.062	2178.2	1092.37	1494.56	1179.53	16817.2	141899	76244.8	2830.08	18932.2	8351.18	533.076	78869.7	31443.9	13049.3	1981.59	171496	2197.43	6370.94	89914.6	74093	987.081	2070.55	4112.57	183017	2755.35	14499.2	1857.88	2188.49	23510.4	28019.2	13909.9	6612.93	10837.8	866.021	22168.6	11413.7	111920
19-roots_6h+24h	6h+24h	anoxia	reaeration	6	24	764.22	28585.1	1856.28	1547.29	39909.1	630.224	1653.32	1474.93	616.597	3320.7	676.87	15067.6	418122	67777	1978.21	17894.2	4921.53	599.278	147261	31766.5	8546.58	6194.38	131976	3004.38	4043.73	64392.3	74563.2	1376.49	3647.56	3939.52	245177	2261.37	14980.3	1139.9	3823.43	11622	22499	12308.6	4281.71	5639.1	1294.46	12277.2	5967	65661.2
20-roots_6h+24h	6h+24h	anoxia	reaeration	6	24	3474.1	8885.41	1921.66	2041.47	22291.8	3696.22	5819.5	2048.41	714.052	2698.05	1117.73	17890.5	429285	152381	10517.8	16400.8	14990.5	301.757	117580	36265.2	9662.57	16696.5	122513	1712.12	4054.74	62291.4	41458.2	901.625	6215.2	5995.26	135390	8944.27	31809.8	1971.69	9814.48	7645.87	33903.3	13926.9	4716.5	7461.1	1596.26	18599.4	6867.73	75390.6
21-roots_6h+24h	6h+24h	anoxia	reaeration	6	24	433.251	9836.23	1292.22	1543.9	8289.02	60.3638	1019.32	1761.27	878.565	1611.11	1263.9	32298.2	61725.4	39060.7	1304.08	14770.5	5999.44	NA	29125.3	32115.4	22624.2	1915.68	163527	864.704	3152.97	82147.8	83769.1	675.377	1217.96	3795.82	61562.4	3199.73	10460.5	2448.44	3609.26	17010.1	22209.1	11104.7	6801.46	12811.6	646.538	24306.2	9140.37	62528.9
22-roots_anox 12h	anox 12h	anoxia	not	12	0	7469.93	7255.72	5539.81	1406.71	874.945	396.55	343.99	930.343	769.802	3634.41	3414.92	27235.3	101999	113973	1218.85	13455	9121.73	421.654	62356.5	19516.6	16946.8	3083.43	100087	679.906	5536.98	51287.3	37785	803.112	1100.82	2735.15	46870.2	4920.18	19555.3	3609.61	9048.72	2311.8	33130	9699.19	4220.83	3312.74	1365.58	11391	3627.14	99329
23-roots_anox 12h	anox 12h	anoxia	not	12	0	8033.81	11598.4	3919.85	2299.51	5189.81	552.087	298.735	697.806	692.797	4084.2	4647.86	21164.6	153797	242064	1925.99	12428.5	8351.93	419.395	53280.7	14384.9	23100.1	3194.87	69945.4	441.996	12706.9	36948.7	22750.5	191.6	1393.18	4567.75	54152	6043.25	15814.5	2262.91	8642.9	7868.47	31387	8721.11	5457.98	3182.76	751.97	9752.88	8588.1	112989
24-roots_anox 12h	anox 12h	anoxia	not	12	0	3459.24	11127.5	2390.84	1572.94	9090.28	303.577	301.87	709.239	594.634	3246.8	2849.57	37772.5	201872	187855	1426.48	26437.5	10358.5	399.057	208301	54423.8	15599.4	4493.95	144730	1341.37	5126.29	62064.9	51336.3	4520.92	3861.02	6568.44	117984	2603.78	20646.7	2243.94	5388.57	24416.8	34131.1	14441.4	14498.3	4924.12	1940.38	13524.3	21071.3	179701
25-roots_anox 12h	anox 12h	anoxia	not	12	0	3089.44	7029.55	3164.51	1313.73	23947.6	356.193	189.297	754.94	880.803	3005.36	1868.23	32860.9	227693	255011	930.413	32815.1	10954.5	668.057	317103	52714.4	12734.8	4535.76	108377	1599.79	4157.84	47022.3	89536.2	1458.69	2015.25	8665.35	84351.4	3335.46	24495.9	1445.99	5298.21	26791.5	31508.3	17915.2	7065.27	5296.87	1479.68	15266.7	10062.6	181678
26-roots_12h+1h	12h+1h	anoxia	reaeration	12	1	2577.12	9725.71	3559.3	1736.22	5129.43	274.851	321.337	791.015	664.225	4934.55	1724.16	26525	111323	121977	645.067	21198.2	7237.31	382.954	110768	38837	14063.8	3707.21	135989	1072.24	5445.33	74122.7	92304.3	915.075	1863.42	6398.87	88323.2	3026.99	12192.6	1432.96	3237.77	11059.1	19801.6	11985.1	22368.9	6173.22	1384.42	14164.2	34323.7	111899
27-roots_12h+1h	12h+1h	anoxia	reaeration	12	1	1653.81	6750.19	3142.02	1401.61	4163.33	127.7	181.538	584.538	893.708	2229.34	3313.18	27865.1	74863.9	137235	NA	21745.2	5167.06	355.685	76662.9	26233.3	13823.8	1621.46	187587	1466.34	3631.04	91581.7	90990.6	1596.1	3580.72	7010.76	175508	2979.01	14801.8	1982.3	3289.01	21719.9	23422.9	11797.2	5979.41	4530.22	785.815	12203.4	10607.8	150730
28-roots_12h+1h	12h+1h	anoxia	reaeration	12	1	2535.02	17913.2	2902.78	2535.89	4205.43	637.143	608.005	1088.06	746.109	3441.73	3310.1	60636.7	238853	279618	1608.13	44822.3	15046.6	692.737	408068	67989.9	20787	5843.29	73096.3	1954.33	4220.19	44289.8	63234.8	1817.76	5884.9	16691.6	341698	6166.45	37741.6	3210.75	5032.91	37720.7	40092.3	30361.7	18570.7	9633.22	2786.8	25597.6	30478.9	252702
29-roots_12h+1h	12h+1h	anoxia	reaeration	12	1	6445.65	53849.4	5317.94	1708.61	48646.1	760.691	506.637	959.574	541.271	2673.91	1749.17	17340.1	380931	420311	2262.09	26669.3	18645.1	543.076	274495	38865.3	15945.8	7601.89	47947.2	1051.27	12605.8	23535.6	63800.1	9494.37	8204.18	9925.04	174541	4141.37	26569.1	2290.41	12209.6	4783.55	40942.6	14984.6	65847.8	8040.43	4063.81	21743.3	128824	142128
30-roots_12h+24h	12h+24h	anoxia	reaeration	12	24	362.667	6269.66	456.433	1601.72	536.034	181.635	372.873	736.962	263.326	709.707	690.923	13811.1	12672.4	29931.2	433.136	7020.09	2690.72	62.5183	9016.67	11202.3	13306	746.391	95576.3	284.994	1568.85	50835.8	20106.4	106.744	420.33	1329.44	24198	3381.14	7063.35	1535.6	2253	6581.89	11333.5	5364.12	3694.16	4059.16	261.987	8900.97	2500.61	70787.6
31-roots_12h+24h	12h+24h	anoxia	reaeration	12	24	374.728	8285.87	648.941	1114.44	3266.28	219.418	533.934	784.79	623.368	928.92	546.307	14901.4	26010.2	24071.6	NA	9058.34	2047.14	165.156	15382.7	15724	12058.4	782.871	122437	698.481	2674.04	57877.5	30495.2	NA	1082.03	2089.33	20802.9	2493.96	7905.22	1936.33	3064.97	8010.81	14470.3	6006.54	3621.72	8154.34	479.916	14796.4	3392.58	63867.8
32-roots_12h+24h	12h+24h	anoxia	reaeration	12	24	408.656	6181.78	434.641	810.722	489.255	668.477	191.496	661.07	391.294	959.163	345.79	19061	38188.4	23138.7	667.432	11582.5	3128.75	190.725	34302.8	21498.7	6835.53	892.55	123043	589.751	1623.51	51462.3	24298.6	NA	789.999	2326.55	21381.8	1491.8	11315.2	1071.53	2950.73	10441.9	13501.8	10718.3	5019.06	9266.64	836.655	17255.4	4733.53	89394.9
33-roots_12h+24h	12h+24h	anoxia	reaeration	12	24	660.771	14404.7	582.748	1431.4	NA	414.095	288.707	868.76	688.087	1560.04	440.916	22201.1	24994.3	20671.6	1088.92	13856.8	4879.37	170.749	24176.5	26333.2	7511.72	920.104	90666.1	484.679	2851.15	39737	27980.1	626.253	1576.91	1888.29	91803.2	1966.56	13767.8	1374.11	3303.11	12715.6	15293	10687.5	5646.15	10686.5	590.643	19654.7	6066	106587
34-roots_anox 24h	anox 24h	anoxia	not	24	0	553.088	7470.39	172.94	532.264	NA	NA	138.773	590.046	217.807	760.311	373.828	9770.56	63972.1	25504.5	379.775	7182.36	2492.77	159.183	25931.8	13968.4	7459.81	536.334	29077.4	816.125	276.48	14087.2	16977.4	290.47	397.156	1248.3	34920	328.054	3611.84	624.829	1492.88	5158.15	6100.53	3756.16	1924.48	3358.02	174.082	6776.48	2218.09	25095.9
35-roots_anox 24h	anox 24h	anoxia	not	24	0	1266.73	13727.6	604.02	887.156	262.303	369.563	260.21	447.121	292.487	1074.72	1071.1	19438.6	93683.4	85044.3	966.219	14144	5281.96	190.337	39377.3	22183.2	9600.56	1506.41	29676.2	479.094	1509.27	17176.7	27009.1	225.355	1499.25	3940.21	90484.1	1249.29	6811.68	1004.41	2545.64	8459.81	13870	9936.07	3752.76	6077.8	679.862	13409.8	2929.45	32191.9
36-roots_anox 24h	anox 24h	anoxia	not	24	0	1066.72	5479.47	630.826	791.714	NA	328.979	93.3028	541.839	202.297	1229.5	7058.68	10949.3	59609.3	49538.4	695.935	12487.4	4817.04	208.766	28210.6	14291.3	10845.4	1650.58	59937.9	378.787	3037.46	33661.1	20582.8	NA	1538.66	6595.07	45557.2	1724.93	7042.15	795.014	3849.94	3183.21	14448.8	5972.42	3095.23	3521.23	519.125	7713.67	3027.51	63906
37-roots_anox 24h	anox 24h	anoxia	not	24	0	1129.44	27064.5	256.172	432.848	854.591	36.3402	219.203	553.35	248.728	881.811	16061.5	16579.8	73830.7	34100.8	375.948	11975.8	4580.53	167.035	33330.9	16252.6	10581.8	1785.54	28033.7	387.667	4600.05	12226.9	21425.6	667.926	3153.53	3997.86	160222	1184.22	8238.77	810.203	3496.88	8965.16	14440.2	8338.69	3746.92	4124.92	478.806	9492.77	5228.38	63557.7
38-roots_24h+1h	24h+1h	anoxia	reaeration	24	1	819.714	14183.7	346.32	655.379	NA	157.785	262.292	1227.7	220.32	1077.36	457.557	12443.1	57646	39691	274.163	9566.55	3812.95	NA	20886.9	16509.3	6874.47	623.493	104716	542.449	3319.89	48232.1	22965.5	175.116	923.447	1790.47	57108.8	875.954	4661.67	951.863	1640.97	5926.9	12552.1	5395.12	3628.39	3112.63	246.533	7208.45	6505.18	33209.3
39-roots_24h+1h	24h+1h	anoxia	reaeration	24	1	593.04	12205.6	548.475	973.889	NA	185.601	275.749	665.341	380.908	1488.88	1565.34	16033	88007.6	115614	708.893	18807.1	5638.36	462.77	48836.6	20819.8	10763.9	1295.37	42152.7	841.248	2916.13	20155.3	40398.9	516.622	2217.8	3331.21	107387	1742.54	7094.4	1393.66	3618.55	8318.43	15341.4	9991.8	7069.8	6212.67	854.611	11913.3	10963.5	22631.8
40-roots_24h+1h	24h+1h	anoxia	reaeration	24	1	1218.52	3033.42	485.909	565.02	91.3462	35.3874	149.456	869.95	330.629	810.353	1086.85	15799.6	31693.4	25078	NA	9747.17	2351.74	136.436	14165.2	8450.21	14059.7	997.654	54887.3	274.955	1926.06	26535.7	23227.5	NA	771.896	2668.96	27985.7	937.881	4033.99	839.824	2335.13	2659.33	14311.6	4283.62	2443.61	1734.73	304.609	4923.08	5395.61	39155.7
41-roots_24h+1h	24h+1h	anoxia	reaeration	24	1	959.368	13522.4	369.717	512.714	1571.39	NA	223.3	683.897	375.884	553.197	3474.34	18288.3	54413.1	69258.5	430.778	21772.9	4825.51	264.634	34034.6	15091	20670.6	1388.21	53362.7	631.958	4501.73	27056.6	26116.5	2510.05	532.528	2523.28	124254	3046.02	16955.1	1385.58	4337.05	16402.9	20779.8	10963	6013.71	6959.12	1386.69	14619.4	5421.58	153287
42-roots_24h+24h	24h+24h	anoxia	reaeration	24	24	407.87	15376.6	538.9	533.892	0	68.189	513.63	437.516	185.914	1300.67	472.935	8247.52	44523.6	23333.1	399.051	7252.99	3191.27	134.761	8708.98	17371	5175	409.946	28391	371.285	2412.36	15222.1	26543.4	0	711.408	1051.76	37391.1	1063.03	5003.35	659.645	2006.34	5246.28	8050.56	5486.25	3652.55	9285.37	333.737	16365.7	4371.75	17033.7
43-roots_24h+24h	24h+24h	anoxia	reaeration	24	24	180.232	23724.4	0	359.495	0	263.523	159.731	523.83	324.999	1316.77	82.5808	5634.41	16515.5	7597.84	0	2246.39	939.179	7211.41	5761.22	6056.8	6545.56	782.175	65358.3	NA	2502.65	26374.6	12639.4	0	196.111	723.218	13917.9	678.999	2082.29	722.691	1590.52	1579.1	6628.61	2607.76	2808.29	2354.4	NA	5901.16	4126.79	23699.9
44-roots_24h+24h	24h+24h	anoxia	reaeration	24	24	174.301	3249.79	0	113.887	0	NA	534.98	NA	55.3472	424.211	139.792	3376.22	6641.47	7496.16	0	5672.86	1026.41	29.1891	4177.62	4006.05	4573.72	656.853	46123.5	1.62837	3277.34	26681	5752.05	0	301.979	429.551	21322.5	977.779	5250.92	430.419	1876.91	3480.84	6005.09	5310.96	3162.69	3507.03	379.006	8330.07	2350.55	24849.8
45-roots_24h+24h	24h+24h	anoxia	reaeration	24	24	272.324	1812.3	0	55.0503	0	NA	473.375	315.046	320.596	343.254	124.386	3791.88	9682.28	5053.45	0	2890.69	1327.78	3322.28	3462.17	3462.2	5858.05	616.883	30574.8	NA	2822.48	15467.2	8062.93	0	726.839	576.988	27753.7	1158.32	2277.67	366.335	1174.63	2271.18	6812.9	2405.65	3163.52	2769.03	138.564	6230.24	2807.82	46382.2
46-roots_anox 72h	anox 72h	anoxia	not	72	0	720.492	6317.99	26.4031	523.641	0	137.958	187.744	487.044	127.203	732.966	190.97	2020.86	25012.9	5277.66	341.561	1434.06	924.758	6079.57	10577.1	6340.77	2112.34	907.103	57399.1	224.965	6003.13	23277.7	9245.63	NA	NA	453.163	12620.7	524.853	2556.84	377.648	965.099	1256.47	4085.59	3033.8	1226.05	3369.51	27.1606	6653.19	983.43	14516.9
47-roots_anox 72h	anox 72h	anoxia	not	72	0	516.871	36912.2	477.229	839.691	0	45.1049	215.138	1304.5	55.3245	813.342	7856.92	8146.64	83704.2	15036	247.188	7230.13	2452.27	108.237	9922.06	16360.3	7020.18	1126.37	42663.3	470.89	9750.98	25419.2	20356.8	NA	349.503	1052.03	29485.8	1011.45	2927.56	613.596	2214.8	2204.35	9253.97	3339.75	2464.94	4047.57	200.161	9249.57	2327.98	17788.1
48-roots_anox 72h	anox 72h	anoxia	not	72	0	208.891	15642.2	65.5639	271.526	0	NA	143.809	326.392	308.819	684.125	2293.96	1923.08	22879.6	5674.46	NA	2461.36	1017.65	NA	5858.23	4586.68	2683.93	1719.84	79186.8	356.147	3181.27	43235.5	5311.38	37.538	487.953	549.264	16107.7	642.271	3483.63	NA	1882.71	2464.29	5719.93	2821.8	2307.22	4381.48	251.731	9499.72	2209.3	46891.4
49-roots_anox 72h	anox 72h	anoxia	not	72	0	265.667	45366.7	167.542	267.164	0	NA	195.666	392.055	156.405	832.335	1136.56	1908.52	22963.4	7836.04	NA	2673.18	1401.43	108.76	6235.3	4287.62	2540.28	1208.01	107149	90.5341	8940.47	44005.4	5530.3	132.235	58.8034	651.087	20638.6	398.255	1960.33	375.602	869.103	533.554	5420.35	1867.94	2943.77	1673.86	129.269	4408.19	4511.03	40762.3
50-roots_72h+1h	72h+1h	anoxia	reaeration	72	1	304.493	4405.55	64.4199	340.286	85.3446	93.9577	NA	759.495	131.259	587.078	NA	1476.76	15655.6	5544.04	NA	1680.34	535.702	NA	3028.26	4201.37	2849.83	722.557	88980.5	NA	6234.44	41069.7	6973.37	287.438	0	291.356	13884.2	956.661	3362.98	753.588	959.72	822.411	3608.71	2528.08	2892.39	3987.34	171.982	8135.45	4899.48	19025.3
51-roots_72h+1h	72h+1h	anoxia	reaeration	72	1	328.392	18844.2	NA	263.81	0	0	226.558	608.288	276.753	841.016	677.823	2096.55	32717.1	4511.13	235.669	1779.21	1299.9	60.4024	4649.67	4597.44	4592.1	1185.42	84967.8	356.839	6246.59	42955.6	5224.53	166.429	0	396.19	3509.31	231.814	1376.68	142.735	1054.53	335.865	4912.75	1065.01	1572.54	1091.43	75.4279	2840.31	1870.82	35030.6
52-roots_72h+1h	72h+1h	anoxia	reaeration	72	1	301.936	72083.4	307.357	436.803	0	0	392.753	691.944	385.319	644.25	582.699	5126.24	26771.9	10278.6	NA	5225.28	1703.09	NA	8241.61	10893.9	5131.7	1056.62	83047.9	363.514	6244.03	34115.8	16131.9	125.77	1127.71	777.937	20694.2	1119.92	3471.71	739.233	2123.11	2725.73	9580.09	4515.83	3703.76	6439.43	244.285	12288.3	4005.66	33332.8
53-roots_72h+1h	72h+1h	anoxia	reaeration	72	1	275.817	22758	NA	396.46	0	0	183.781	2218.27	227.95	424.856	199.205	2813.22	11784.1	4833.37	319.501	4092.27	913.883	75.8424	4044.75	4851.68	5822.4	669.868	127021	70.7184	7418.18	44357.7	8376.93	NA	0	467.397	11657.8	677.675	6395.64	735.735	1858.66	2156.69	6746.42	4058.63	2566.58	5601.56	61.5769	10570.7	1754.29	41704
54-roots_72h+24h	72h+24h	anoxia	reaeration	72	24	1387.89	1309.04	NA	17.0391	NA	0	638.871	269.671	13.6164	1243.53	43.0499	1193.16	6820.31	2890.78	0	735.315	449.664	36.9883	1471.73	1441.22	1144.99	721.977	58097.9	47.0374	5978.72	30162.9	312.172	0	33.186	442.896	8755.08	292.162	1169.59	30.2413	342.899	5.60727	2650.39	1024.91	2368.86	3599.77	97.8252	8098.01	3973.82	17278.8
55-roots_72h+24h	72h+24h	anoxia	reaeration	72	24	499.847	12833.3	197.756	209.276	18.8239	244.284	687.358	685.157	244.381	645.999	109.384	1363.62	26833.9	5553.12	0	2339.17	2097.2	12013	2730.55	5327.06	3173.99	1022.56	88589.9	243.978	8815.32	49972.3	5539.35	153.977	164.399	395.272	9860.05	987.237	3345.91	326.096	1376.26	1278.07	4152.54	2548.92	3425.67	3727.13	255.861	8182.81	3446.11	29401.9
56-roots_72h+24h	72h+24h	anoxia	reaeration	72	24	192.109	2639.26	30.2969	85.8473	NA	0	1559.28	738.74	125.835	506.639	NA	778.858	4567.5	2373.2	0	1682.27	278.079	39.7581	1491.27	1102.76	2835.38	1085.17	101889	17.1011	1757.58	53253.1	1417.19	0	NA	286.13	7362.39	563.44	2726	112.497	499.028	252.515	3850.14	1164.74	3180.47	3628.12	56.6796	7326.1	2240.74	44395.3
57-roots_72h+24h	72h+24h	anoxia	reaeration	72	24	179.597	25778.6	80.8441	557.301	11.9203	0	602.681	1146.11	296.291	586.539	93.1184	463.415	5795.21	4204.34	201.457	2752.31	NA	65.8312	1873.81	2283.64	1879.9	949.844	70773.9	NA	764.176	32877.3	3173.49	0	80.5992	423.467	23498.7	1310.97	3270.98	431.605	1653.25	2704.19	4918.16	3345.68	3026.34	7335.8	139.58	12875	3654.49	12050.7
58-roots_start	start	normoxia	not	0	0	10092.8	18594.5	2927.6	6310.31	47561.2	1030.98	1517.14	4025.24	2066.94	1772.08	2775.1	12217.1	307015	80438.7	4424.78	48635.3	13156.4	6927.45	460613	35500.5	10086.3	28432.1	274367	2177.68	3134.79	148627	30411.6	15450.6	14976.5	28638.1	444304	15964.6	101024	7212.32	68826.8	26406.9	234861	53355.1	61586.4	16313.4	14337.9	68612.2	79097.1	396555
59-roots_start	start	normoxia	not	0	0	6714.29	5464.97	770.141	9732.05	11996.2	554.4	179.099	1379.4	3572.67	392.849	2045.88	3502.71	47375.1	196264	2490.98	21973	11209.1	33491.8	326729	27332	3183.57	14878.8	151557	1109.31	1445.69	82550.1	7433.85	2306.76	2836.08	4757.38	97355	12230.2	49371.1	4204.27	41082.1	2910.95	146834	25648.3	19104.8	3714.48	5442.05	31985.2	25215.2	188166
60-roots_start	start	normoxia	not	0	0	4411.15	2577.56	727.197	3277.66	9776.07	261.066	265.306	607.347	630.249	436.118	905.782	1612.26	52845.7	209231	4433.95	22549.9	4097.57	28269.9	269043	47652.9	3582.76	8468.72	40285.7	354.298	363.966	16323.8	29360.1	2410.68	6710.56	3103.25	175675	3213.37	25293	1407.29	19503.2	4483.33	75961.1	14771.7	4224.06	1778.52	2692.79	9768.26	3660.28	88148.5
61-roots_start	start	normoxia	not	0	0	6293.34	7056.41	1398.02	7330.29	41571.5	761.728	1398.51	2056.75	3712.21	782.346	2404.98	3649.54	102366	207237	1929.34	26446.1	4493.27	58557.3	703552	74234.2	4933.74	21458.5	120892	1472.5	1991.1	55198.6	22553.1	2443.04	2757.32	6542.35	101374	23523.1	55377.6	5057.97	49998.7	3254.14	161192	25098.8	15577.3	4042.61	7822.75	36881.6	19000.5	300224
62-roots_start	start	normoxia	not	0	0	3551.91	4551.49	482.805	3414.61	21605.4	102.114	1192.3	1322.1	1219.95	366.059	2226.76	4189.94	28773.6	45179.5	1094.8	38002.2	3333.09	22444.5	165076	14949.2	7156.53	13589.6	101592	1057.76	814.923	46706.5	20950.6	1671.1	4788.44	5094.39	176278	10451.7	51361.3	4683.99	41609.6	1798.32	140814	23159.8	20226.2	3925.67	8021.95	30781.3	31394.8	180731
63-roots_start	start	normoxia	not	0	0	5622.55	3379.71	1600.16	3487.36	27334.7	662.472	334.123	2097.26	1153.27	2960.87	1815.03	4083.42	290215	247966	2990.09	33432.6	9526.48	27127.1	620600	46706.3	6485.25	25058	102375	1457.59	1035.53	36902.3	51154.3	36349.1	11433	23717.5	266990	9744.1	55179.9	2886.55	36802.8	1738.93	108124	30426.2	14402.3	2421.15	7774.86	30799.5	22520	171651
64-roots_start	start	normoxia	not	0	0	3086.83	47423.8	551.659	2447.65	9578.99	358.545	403.791	801.52	579.214	211.177	1558.31	NA	56232	120197	2182.86	24592	3929.14	19413	261688	29160.6	4446.21	12956.4	43369.4	861.534	2032.15	17262.3	79002.8	3616.3	6430.36	12871.2	177770	8259.52	35861.7	2203.91	26218.5	3012.14	105256	22331.8	12746.2	3216.24	5263.38	22086.4	17555.8	203114
65-roots_start	start	normoxia	not	0	0	6559.33	16814.9	885.441	2347.1	13335.9	546.419	370.722	812.024	443.284	338.522	1796.82	1475.33	100738	346720	4682.35	36591	16956.9	26852.7	538443	76393.1	7772.56	17172	53786.5	1139.64	5220.64	27635.8	91671.3	25321.4	21572.7	32239.9	474538	8779.04	69608.1	3512.09	35799.7	3467.15	152306	23142.2	22088.3	4564.6	6756.6	25434.7	29952.3	243944
66-roots_contr 6h	contr 6h	normoxia	not	6	0	16509.6	9311.63	25433.5	6932.5	92856.8	2093.11	3843.13	8639.85	2260.36	31394.4	2592.68	16645.8	1.08827e+06	124056	3908.28	23370.7	15048.4	43283.7	621183	21650.4	9108.93	50258.2	200675	4272.15	6171.44	101448	16615.7	9590.23	9988.34	10155.6	260438	12629.2	99837	4619.88	45161.1	13693.7	94399	17906.4	42815.4	5477.88	8603.06	43676.2	63170.7	272339
67-roots_contr 6h	contr 6h	normoxia	not	6	0	18781.4	7646.12	26998.1	5668.57	118892	2470.52	3583.33	7919.46	1768.48	30186.2	1912.16	19174.8	946100	114315	2343.51	22556.7	16465	48265.2	505685	15688.6	15192.9	32595	169909	4148.25	5363.67	92853.1	14597.2	4952.93	2974.34	9576.57	244974	13016.2	107700	5673.28	48680.5	5702.24	107435	17570.2	49337.6	5850.93	9136.95	44555.1	79533.3	252102
68-roots_contr 6h	contr 6h	normoxia	not	6	0	15030.6	7090.91	19095.1	7936.32	167617	1440.32	2656.27	8118.27	1816.22	47064	2286.7	7342.65	846658	122347	1694.63	19477.7	7193.75	165604	359471	11638.9	7093.25	43874.1	131552	3661.84	4402.12	56200.3	31154.1	15420.9	12616.7	26951.5	126230	11940.2	114476	4518.35	49917.2	20665.3	74206.6	15497.3	21208.6	3024.92	8678.41	36596.1	35649.1	273134
69-roots_contr 6h	contr 6h	normoxia	not	6	0	13445.9	6579.92	9449.84	7804.95	62812.9	2121.47	2288.49	7507.22	2300.35	28142.5	3361.61	15178.8	794884	221403	5604.76	31859.9	18622.7	39268	477913	26678.4	10147.6	32573.5	114556	2310.54	2730.7	64780.9	20361.3	2208.25	9519.1	6933.91	207304	27024.1	126930	5912.28	48920.4	13574.9	137555	32655.6	12427.7	5198.29	9145.03	36086.3	12010.2	257497
70-roots_contr 12h	contr 12h	normoxia	not	12	0	7673.24	8822.3	11388.9	3156.85	78625	1321.49	1025.17	1891.15	1253.49	7356.94	1771.87	19053.5	513847	205723	1837.81	26769	14291.1	1118.75	339094	41410.1	11848.8	11954.5	72615.9	1903.92	8508.55	38624.3	61334.9	1561.42	2786.18	7204.75	73676.4	7046.69	47075.3	3546.91	16888.7	5156.8	48955.5	14989.4	87437.2	7767.61	6123.55	27694.8	124055	98621.5
71-roots_contr 12h	contr 12h	normoxia	not	12	0	6202.59	4925.23	16003.2	2636.27	29933.2	2398.8	1142.36	3287.76	1121.58	14374.1	2405.93	8815.71	599814	36466.1	2188.13	18582.2	4070.51	6379.2	103166	8197.98	10130.6	22204.4	55567.9	4699.62	4953.23	28479.4	58251	4352.94	3168.09	5048.65	101895	11767	110202	3507.58	40407.3	2855.3	89093.7	17531.8	13013.2	3204.36	5057.5	22091.3	19627.9	164437
72-roots_contr 12h	contr 12h	normoxia	not	12	0	8850.31	4481.9	10401.2	4014.4	30807.2	2580.92	957.76	1971.13	948.157	5509.12	2019.87	8292.9	795441	338809	3953.81	25389.7	19040.8	31981.4	641757	22664.6	9890.76	30461.5	58786.5	2603.43	6925.64	27088	17447.3	1472.31	1495.62	5121.75	99168.5	9447.15	60752.6	2404.51	34959.4	4344.76	80973.6	20492.7	38913.2	3779.42	5809.09	24558.5	69973.8	129453
73-roots_contr 12h	contr 12h	normoxia	not	12	0	5472.02	5132.7	12141.6	3538.91	32295.6	4070.77	1141.82	2501.85	1539.21	5817.23	2702.23	4440.02	1.40105e+06	175463	4622.52	27141.9	22946.1	120420	557725	17159.6	9459.2	47735.6	87464.2	3878.03	5357.34	45820.3	17787.8	24443.1	7597.5	13337.8	173537	12478.8	104630	3109.83	43308.3	2427.73	108545	21534.3	8089.17	1718.83	5279.11	22451.2	10606	147167
74-roots_contr 24h	contr 24h	normoxia	not	24	0	6060.63	5115.2	3548.47	3281.23	19016.4	4302.25	323.491	1225.08	1202.94	1898.02	1875.69	6804.14	880187	309375	15530.9	36289.8	19684.3	4032.42	678048	57865.9	9427.63	26008.6	53748.1	2170.14	5787.17	27568.1	116842	2292.72	9188.64	4980.03	287493	5066.1	53694.6	3025.66	26140.4	1946.18	67528.1	25429.1	13348.7	4690.06	4121.49	17818.9	22094.7	182105
75-roots_contr 24h	contr 24h	normoxia	not	24	0	7526.26	7099.12	1895.85	2198.97	49066.1	2422.04	450.726	641.035	377.659	723.101	1129.47	5168.16	855918	271259	10327.9	22850.5	13641.1	841.693	145366	29145	11411.1	21511.9	57789.9	1473.17	2980.79	27327.1	48542.3	6735.48	6306.26	4235.6	240870	2011.94	26596.4	1937.73	20087.1	6274.82	38504.2	14215.9	5816.02	2667.54	2711.01	9202.45	3773.56	100413
76-roots_contr 24h	contr 24h	normoxia	not	24	0	11868.3	4638.86	10129.8	2492.11	77073.5	1566.24	1374.64	868.276	695.053	1467.21	1628.62	7457.93	2.18477e+06	178881	2416.13	20504.2	10434.5	6212.43	609513	17904.8	11517.2	31719.8	52563.6	3208.66	5774.71	27401.1	252962	10389.5	6303.08	9867.12	178908	8661.83	89438.7	3511.56	30037.6	2058.24	62159.7	15576.7	18451	2621.54	4323.66	20511.1	27368	200522
77-roots_contr 24h	contr 24h	normoxia	not	24	0	10635	2874.28	5913.69	1356.64	45264.2	1800.89	465.355	609.778	239.078	1902.47	2327.61	5495.16	1.52026e+06	200727	7633.34	26145.7	14376.4	1219.5	348425	40032.6	13542.5	33588.6	44488.8	1850.12	6350.97	21750	239365	4581.01	5410.32	6213.31	221392	6513.53	65772.4	2286.16	28463.2	4762.35	63073.4	19016.3	14579.8	2961.06	5834.54	18341.6	21092.4	238098
78-roots_contr 72h	contr 72h	normoxia	not	72	0	1528.75	3292.15	1941.94	1027.78	1821.19	710.606	62.9759	894.334	246.139	NA	1026.77	1173	146434	243146	13276.3	10077.4	8676.7	388.394	130797	81034.4	2146.47	19542.5	77853.6	1348.53	1028.62	27858.4	239306	1515.41	3083.39	2869.47	111426	1567.24	17345.1	980.396	6858.07	3658.22	14786.1	7326.46	1872.16	879.049	1649.4	4268.25	1188.35	67476.5
79-roots_contr 72h	contr 72h	normoxia	not	72	0	6577.01	21483.8	1619.24	980.683	7985.71	1288.23	1158.59	462.67	562.831	351.246	2230.39	1896.56	1.06817e+06	372568	28616.1	17723.3	18040.9	1392.3	646645	142115	3946.5	35467.8	32879.6	1208.59	15972.4	10910.5	130303	3507.16	2852.51	6420.54	109953	3598.93	45819.7	1454.89	20295.6	3428.9	47072.9	15457.6	11202.7	3668.89	2585.61	9840.58	14694.3	116971
80-roots_contr 72h	contr 72h	normoxia	not	72	0	4683.28	11972	2093.5	1110.54	2788.5	1445.79	1093.82	742.19	271.997	192.061	1831.3	906.67	1.43115e+06	288232	22210.1	17513.7	15308.2	1133.72	439306	92461.4	5151.56	26027	47014.7	1691.57	9203.55	23524.4	142081	1376.08	3972.01	2271.66	156921	3407.37	39309.3	1542.53	16947.8	1350.13	35088.5	14528.5	12400	4088.67	2875.64	10385.7	19937.2	118682
81-roots_contr 72h	contr 72h	normoxia	not	72	0	4583.32	18338.9	2370.79	989.689	6335.64	2076.45	996.042	563.077	317.517	465.249	2786.63	970.814	1.53302e+06	217561	31333.9	22769.8	13194.8	2245.36	732667	93863.9	6851.41	39444.9	69544.2	2498.55	17487.2	30810	161140	3374.3	5672.84	13316.6	221428	4117.67	59745.1	1806.25	23733.5	1484.6	82128.2	21046	22081	4139.63	3895.79	15380	38027.2	141348
[truncated: 331 more columns]

## Sheet: roots processed data
Table S2. Roots data processed as described in 'material and methods'.
id	class	anoxia	reaeration	time	time reaeration	1,3-Diaminopropane	2,3-Butanediol	2-Hydroxyglutaric acid	2-Hydroxypyridine	2-Ketogluconic acid	3-Aminoisobutyric acid	3-Hydroxybutyric acid	3-Hydroxypropionic acid	3-Hydroxypyridine	4-Hydroxybutanoic acid	Aconitic acid	Adenosine	Alanine	Allantoin	Aminoadipic acid	Arbutin	Arginine	Ascorbic acid	Asparagine	Aspartic acid	Azelaic acid	b-Alanine	b-Sitosterol	Butyro-1,4-lactam	Cadaverine	Campesterol	Citric acid	compsug_RI=2126	compsug_RI=2136	compsug_RI=2165	compsug_RI=2190	compsug_RI=2286	compsug_RI=2423	compsug_RI=2495	compsug_RI=2535	compsug_RI=2552	compsug_RI=2569	compsug_RI=2611	compsug_RI=2710	compsug_RI=2720	compsug_RI=2726	compsug_RI=2736	compsug_RI=2748	compsug_RI=2767
1-roots_anox 1h	anox 1h	anoxia	not	1	0	0.313668	0.279424	-0.598622	-0.111936	1.53607	-2.10976	-1.27559	-0.553784	-1.60071	1.20676	-1.53302	-0.869852	4.56399	2.85966	-0.713848	1.32801	0.370123	1.969	4.47072	0.991764	-1.05378	1.33124	3.01662	-1.1904	-0.401185	2.51157	1.09913	0.827219	0.910904	0.959588	3.81185	0.462718	2.65821	-0.675844	1.57726	0.613707	2.52346	1.27191	1.57005	-0.386706	0.0939308	1.63641	1.87622	2.96785
2-roots_anox 1h	anox 1h	anoxia	not	1	0	0.113521	-0.351181	-0.568542	0.00801647	1.26354	-1.46863	-1.36751	-0.654687	-1.49196	1.46788	-1.7316	-0.739674	4.62436	4.00787	-0.416857	1.29765	1.16741	1.87056	4.98402	1.8977	-0.388278	1.43504	2.59226	-1.3422	-0.998159	2.02002	1.13001	1.87957	0.742952	1.45356	3.40876	0.744649	2.2512	-0.826172	1.51631	-0.58785	2.78564	1.5321	0.366358	-0.70605	-0.279282	1.42444	0.737868	2.86927
3-roots_anox 1h	anox 1h	anoxia	not	1	0	0.273812	0.221442	-0.478207	0.0642856	1.65271	-1.44369	-0.935358	-0.0931056	-1.19324	1.75297	-1.53571	-0.757828	4.66464	2.95349	-1.11126	1.0885	-0.00654402	1.95136	3.7692	0.421885	-0.575258	1.46376	2.61626	-1.17663	-0.566708	1.9928	0.767414	1.45357	1.54197	1.01317	3.77275	0.787081	2.4635	-0.774305	1.5371	-1.34062	2.63578	1.02414	0.298239	-1.26409	-0.504646	1.28517	0.545125	3.15988
4-roots_anox 1h	anox 1h	anoxia	not	1	0	-0.10037	-0.220597	-0.530123	-0.683434	1.62096	-2.1031	-2.34275	-0.74406	-1.84334	1.22403	-1.37862	-0.547865	4.39494	3.71375	0.147813	1.46881	0.402122	2.50489	4.39492	1.66754	-0.312446	1.52599	2.76024	-1.21529	-1.12582	2.03732	2.10787	0.845234	1.083	1.3261	3.73831	0.247073	2.34707	-0.562556	1.52956	0.683165	3.08095	1.03534	1.11253	-0.734651	0.100166	1.33619	1.53834	3.4086
5-roots_anox 1h	anox 1h	anoxia	not	1	0	-0.249557	-0.281384	-1.29487	-0.282888	1.36455	-2.41023	-2.46116	-0.799507	-1.72622	0.81121	-1.20814	-0.849139	4.57313	2.86377	-0.879044	1.26286	-0.194636	2.93031	3.78185	0.93822	-0.80371	1.43812	3.16848	-1.40427	-1.77011	2.37701	1.94148	-1.11767	-1.32085	-0.202168	2.17349	0.482063	1.90217	-0.454798	1.92459	-0.72846	3.04417	0.961744	1.44416	-0.673919	-0.0340685	1.53171	1.90837	3.26943
6-roots_anox 3h	anox 3h	anoxia	not	3	0	0.549524	-0.170372	-0.276485	0.0011938	0.950784	-1.77627	-1.22838	-0.27947	-1.54199	1.41188	-1.75409	0.62753	4.48989	3.10456	-0.891598	1.38698	0.408715	0.986285	3.77302	0.999243	-0.38643	1.34118	2.86762	-1.09285	-1.02977	2.18804	0.930441	-1.35753	-0.680028	-0.27633	3.4767	0.284055	2.56998	-0.482226	1.5203	0.442388	2.62776	1.18923	0.928437	-0.206143	-0.0963072	1.6087	1.08315	3.03151
7-roots_anox 3h	anox 3h	anoxia	not	3	0	0.469646	-0.0328944	0.250383	0.189504	1.97187	-2.03374	-1.38572	-0.12683	-1.33998	1.89096	-1.40716	-0.101024	4.3889	2.73639	-1.80164	0.911239	-0.678052	2.14657	3.12569	0.295377	-0.600656	1.54466	2.67446	-0.752242	-1.54728	2.07079	1.52848	0.0679259	0.206319	0.190753	2.74672	0.673908	2.31116	-0.365098	1.5694	-1.23557	2.62619	0.764201	0.340651	-1.12376	-0.278194	1.37386	0.637266	3.24279
8-roots_anox 3h	anox 3h	anoxia	not	3	0	1.21134	-0.102856	0.691192	0.0915341	2.79098	-1.74941	-1.49558	-0.113371	-0.96708	1.91759	-1.13022	-0.0667559	4.55041	3.42281	-1.0888	0.968703	0.139039	0.484336	4.57751	1.31698	-0.273367	1.75537	2.54237	-0.946007	-1.37485	2.06984	4.94141	0.944119	-0.0582432	0.0772338	2.69826	0.426384	2.55408	-0.6979	1.68549	-0.239991	2.76974	1.00034	1.02188	-0.529903	-0.307732	1.3853	1.36082	2.75173
9-roots_anox 3h	anox 3h	anoxia	not	3	0	0.504701	-0.402115	0.764195	-0.598562	1.70884	-1.92966	-1.78834	-0.57457	-1.47868	1.6566	-1.33338	-0.625615	4.61739	3.98202	0.311563	1.62982	0.480202	2.05254	4.68756	1.4475	-0.178311	1.4634	2.84146	-1.17596	-0.914426	2.14415	1.95012	-0.401794	0.544934	0.0749387	3.52107	0.359169	2.55096	-0.784389	1.49721	0.0210042	2.96677	1.05322	2.09161	-0.226303	0.121332	1.60108	2.63763	3.53122
10-roots_anox 6h	anox 6h	anoxia	not	6	0	0.6943	0.330355	0.630084	-0.532295	1.38896	-2.15385	-1.5322	-0.675822	-1.93763	0.95685	-1.48242	0.928075	4.233	3.09008	-1.2792	1.20249	0.570701	-0.495804	4.10271	1.28493	0.331107	0.865038	2.65983	-1.46768	0.0161857	2.11587	1.41251	-1.35283	-0.324508	0.161129	3.34636	0.291815	1.87595	-0.747927	1.41084	0.144874	2.48375	1.052	2.17071	0.00140795	-0.45619	1.40168	2.51256	2.96971
11-roots_anox 6h	anox 6h	anoxia	not	6	0	0.589072	0.53213	0.471491	-0.281627	1.15915	-2.03455	-1.61201	-0.536786	-1.43136	1.25707	-1.52065	0.838246	3.98692	3.2608	-0.927849	1.08655	0.538505	-0.521921	4.18929	1.19224	0.298752	1.12353	2.85801	-1.21189	0.077382	2.24545	1.02626	2.84002	2.32201	3.10608	4.00055	0.215148	2.07772	-0.476148	1.50491	-0.0278719	2.52265	0.985865	0.402078	-0.511862	-0.599516	1.33879	0.604458	2.85785
12-roots_anox 6h	anox 6h	anoxia	not	6	0	0.814469	0.333133	0.2155	-0.206954	1.26379	-2.11071	-1.94828	-0.416793	-1.69386	1.1583	-1.09971	0.63004	4.02354	3.37574	-1.34624	1.28743	0.104894	-1.042	3.33198	0.742446	0.959057	0.962645	3.09124	-0.998369	-0.80149	2.24117	1.79273	-1.36478	-0.802821	-0.293248	2.83929	0.450355	2.02013	-0.310843	1.52704	0.56448	2.45774	1.10513	0.975859	-0.215393	-0.509851	1.34318	1.23522	2.88509
13-roots_anox 6h	anox 6h	anoxia	not	6	0	0.696885	0.174042	0.11695	-0.113083	1.11907	-2.37414	-2.24057	-0.656026	-1.02941	1.31781	-1.15723	0.664353	3.96588	3.69376	-0.645838	1.21868	0.980746	-0.0469997	4.0105	1.05886	0.841026	1.11699	3.01294	-1.16231	-0.997546	2.2935	1.11823	-1.62847	-1.14055	0.232371	2.81145	0.82836	2.06472	-0.143905	1.52705	0.302174	2.61456	1.10117	0.296211	-0.412236	-0.247374	1.37119	0.416498	2.76097
14-roots_6h+1h	6h+1h	anoxia	reaeration	6	1	0.659095	-0.0158192	-0.140633	-0.27868	0.450132	-1.75159	-1.42973	-0.400656	-1.66128	1.21848	-1.42735	0.633408	4.07484	3.38691	-0.789504	1.36574	0.550608	-0.817825	3.67844	0.793271	0.280324	1.15085	3.08315	-1.0644	-0.411249	2.44431	0.700002	-1.39424	-0.299996	-0.08057	3.85023	0.383154	2.30748	-0.264236	1.69365	-0.12974	2.82083	1.32497	0.392677	-0.0350478	-0.463748	1.51669	0.311043	3.4723
15-roots_6h+1h	6h+1h	anoxia	reaeration	6	1	0.289693	0.807146	0	-0.41768	0.822779	-1.80345	-1.41487	-0.748558	-1.48797	0.972276	-1.69068	0.398743	3.89687	3.64102	-0.830252	1.42686	0.635186	-1.0847	3.8482	1.20614	0.251691	0.994194	2.74668	-1.34409	0.213057	2.15805	1.30196	0.21095	0.78431	0.330295	3.90033	0.0342987	2.21228	-0.711536	1.38539	-0.354003	2.64693	1.20981	0.692165	-0.0464238	-0.604756	1.28836	0.874325	3.43969
16-roots_6h+1h	6h+1h	anoxia	reaeration	6	1	0.742634	-0.204831	0.556469	-0.732982	1.31124	-3.10288	-2.34087	-1.07286	-1.88547	0.899637	-1.6206	1.16487	3.79616	3.3998	-0.803145	0.976652	0.669763	-1.2822	4.10114	1.18634	0.75203	0.913078	2.97192	-1.52105	-0.884936	2.26816	1.35812	-1.70776	0.151527	-0.105534	2.51349	0.0966016	1.80166	-0.527422	1.4148	0.98898	2.15976	0.925202	0.893083	-0.442029	-0.612531	1.15872	1.19059	3.20673
17-roots_6h+1h	6h+1h	anoxia	reaeration	6	1	0.620947	0.0377063	0.527181	-0.70628	1.40809	-2.73289	-2.3559	-0.698335	-2.05849	1.10632	-1.44063	0.921426	3.75189	3.31775	-1.22336	1.06563	0.403385	-1.25151	4.01292	1.05262	0.621449	0.82311	3.11228	-1.69375	-0.722056	2.60487	1.25634	0	0.354818	0.176303	3.32875	0.123207	1.74887	-0.398834	1.28628	0.106593	2.30328	1.10099	1.0728	-0.370656	-0.661867	1.24121	1.51549	3.04873
18-roots_6h+24h	6h+24h	anoxia	reaeration	6	24	-1.72896	1.1292	-0.914292	-0.619176	0.545433	-2.97949	-1.86466	-0.57043	-1.26058	-0.947096	-1.18382	1.47347	3.60619	2.98502	-0.308624	1.59194	0.773473	-1.97802	3.01887	2.09928	1.2198	-0.66503	3.79563	-0.561642	0.502817	3.14993	2.95639	-1.36193	-0.621114	0.0651187	3.86065	-0.335387	1.32516	-0.729493	-0.565718	1.80851	1.98396	1.28367	0.540098	1.03411	-1.49278	1.74975	1.08588	3.36885
19-roots_6h+24h	6h+24h	anoxia	reaeration	6	24	-1.58536	2.03643	-0.697881	-0.879953	2.37015	-1.77814	-0.813673	-0.92785	-1.8	-0.116281	-1.70673	1.39609	4.71932	2.89977	-0.634264	1.56802	0.277162	-1.82849	3.67575	2.14195	0.829074	0.507185	3.56616	-0.216387	0.0807102	2.84854	2.99519	-0.996918	-0.0223992	0.054601	4.18552	-0.500485	1.39028	-1.18551	0.0246905	1.13644	1.79701	1.19384	0.137895	0.413268	-1.05836	1.19128	0.469786	2.86805
20-roots_6h+24h	6h+24h	anoxia	reaeration	6	24	-0.261396	0.677679	-0.853539	-0.793062	1.59749	-0.199421	0.254483	-0.789669	-1.84353	-0.514202	-1.39543	1.37754	4.55539	3.51965	0.846334	1.2906	1.20069	-2.70487	3.26039	2.08413	0.761529	1.30847	3.30149	-0.968997	-0.106844	2.62509	2.21796	-1.61029	0.320267	0.284239	3.40143	0.684282	1.95304	-0.827841	0.777128	0.527434	2.01678	1.12709	0.0443368	0.502972	-1.03907	1.4164	0.420102	2.81595
21-roots_6h+24h	6h+24h	anoxia	reaeration	6	24	-2.11994	1.00257	-1.02714	-0.849191	0.831429	-4.09087	-1.26437	-0.717469	-1.41297	-0.806578	-1.0493	2.19151	2.83919	2.38161	-1.018	1.40913	0.508163	-2.57889	2.08811	2.18583	1.83552	-0.633432	3.81347	-1.42887	-0.135158	3.12502	3.14456	-1.67599	-1.08633	0.0503972	2.83655	-0.120436	1.06411	-0.388053	0	1.55031	1.817	1.12387	0.633635	1.26685	-1.71963	1.90723	0.929198	2.85213
22-roots_anox 12h	anox 12h	anoxia	not	12	0	0.693595	0.664499	0.394669	-0.976038	-1.45089	-2.24224	-2.38443	-1.38949	-1.57891	-0.0268436	-0.0891362	1.98722	3.30767	3.41867	-1.11938	1.28206	0.893369	-2.18086	2.81558	1.65397	1.51279	-0.191249	3.28875	-1.70309	0.394157	2.62015	2.31462	-1.53655	-1.22124	-0.311106	2.53009	0.276054	1.65595	-0.0336903	0.885332	-0.479265	2.18315	0.954751	0.122741	-0.119516	-1.00571	1.11553	-0.0288477	3.28115
23-roots_anox 12h	anox 12h	anoxia	not	12	0	0.809387	1.1766	0.0917811	-0.441574	0.372425	-1.86832	-2.48247	-1.63409	-1.64129	0.132855	0.262135	1.77806	3.76136	4.21493	-0.618833	1.24572	0.848221	-2.14321	2.7013	1.39191	1.86557	-0.112726	2.97344	-2.09073	1.26788	2.33526	1.85031	-2.92662	-0.942679	0.244749	2.71752	0.52467	1.48665	-0.457622	0.882466	0.788592	2.17212	0.891475	0.422807	-0.116523	-1.55933	1.00329	0.876106	3.45302
24-roots_anox 12h	anox 12h	anoxia	not	12	0	-0.265176	0.903199	-0.63458	-1.05328	0.700981	-2.69835	-2.70398	-1.84979	-2.02603	-0.328553	-0.459056	2.12536	3.80141	3.72944	-1.15102	1.76856	0.831588	-2.42487	3.83276	2.49058	1.24101	-0.00349135	3.46865	-1.21253	0.128157	2.62196	2.43217	0.00249194	-0.155292	0.376053	3.26433	-0.549262	1.52133	-0.69799	0.178055	1.68905	2.02398	1.16388	1.16781	0.0879214	-0.843341	1.09826	1.54169	3.68507
25-roots_anox 12h	anox 12h	anoxia	not	12	0	-0.436884	0.385249	-0.412876	-1.292	1.61099	-2.59716	-3.22931	-1.84599	-1.6918	-0.464476	-0.939882	1.92741	3.86312	3.97643	-1.637	1.92601	0.82888	-1.96826	4.19435	2.40002	0.979464	-0.0528827	3.12074	-1.095	-0.139879	2.28575	2.92977	-1.18734	-0.864133	0.594458	2.87012	-0.360264	1.63363	-1.19608	0.102495	1.72321	1.88538	1.32077	0.390317	0.102242	-1.17305	1.1608	0.743951	3.63736
26-roots_12h+1h	12h+1h	anoxia	reaeration	12	1	-0.50189	0.826209	-0.179	-0.896854	0.186431	-2.74009	-2.58383	-1.683	-1.8577	0.147698	-0.903823	1.82953	3.26388	3.35527	-1.88696	1.60535	0.530686	-2.4084	3.25888	2.21081	1.19504	-0.138285	3.46401	-1.37881	0.246194	2.85716	3.07653	-1.53731	-0.826149	0.407559	3.03244	-0.340995	1.05227	-1.08882	-0.27368	0.954694	1.5372	1.0351	1.65911	0.371657	-1.12328	1.20215	2.08727	3.26903
27-roots_12h+1h	12h+1h	anoxia	reaeration	12	1	-0.785676	0.620812	-0.143892	-0.951134	0.137557	-3.34683	-2.99505	-1.82569	-1.40113	-0.487052	-0.0908515	2.03862	3.02691	3.63293	-0.968666	1.79063	0.353545	-2.32247	3.05066	1.97827	1.33764	-0.805433	3.94548	-0.905991	0.000761474	3.22847	3.222	-0.821193	-0.013194	0.658688	3.87893	-0.197166	1.40599	-0.604501	-0.0981711	1.78947	1.86495	1.1791	0.499563	0.222012	-1.52979	1.21295	1.07283	3.72673
28-roots_12h+1h	12h+1h	anoxia	reaeration	12	1	-0.79161	1.16372	-0.656146	-0.791269	-0.285438	-2.17257	-2.21939	-1.63742	-2.0147	-0.485839	-0.524834	2.38309	3.75404	3.91161	-1.24674	2.08089	0.989339	-2.08892	4.28962	2.49755	1.31251	0.0434805	2.56996	-1.05176	-0.281933	2.06894	2.42504	-1.12421	0.0505764	1.09309	4.11211	0.0973104	1.90895	-0.55531	-0.105814	1.9084	1.96937	1.69137	1.19977	0.543404	-0.696919	1.52069	1.69522	3.8104
29-roots_12h+1h	12h+1h	anoxia	reaeration	12	1	0.144758	2.26754	-0.0475618	-1.18297	2.16593	-1.99218	-2.39861	-1.75991	-2.33248	-0.735106	-1.15951	1.13438	4.22397	4.32235	-0.902359	1.56487	1.20694	-2.32915	3.89629	1.94145	1.05055	0.30975	2.15145	-1.66865	0.815512	1.43987	2.43711	0.532051	0.385997	0.576414	3.44351	-0.297621	1.5611	-0.889918	0.783572	-0.153464	1.99352	0.988376	2.4687	0.365835	-0.316527	1.36066	3.1398	3.23808
30-roots_12h+24h	12h+24h	anoxia	reaeration	12	24	-1.75104	1.09895	-1.52108	-0.265689	-1.36033	-2.44253	-1.72329	-1.04199	-2.07113	-1.07967	-1.1065	1.8887	1.80265	2.66213	-1.57347	1.21201	0.253042	-3.50906	1.46231	1.67935	1.85145	-1.02927	3.82316	-1.99206	-0.286428	3.19183	2.26427	-2.97409	-1.60348	-0.452009	2.4495	0.481444	1.21815	-0.307847	0.0754954	1.14755	1.691	0.942965	0.569984	0.664208	-2.07623	1.44939	0.179767	3.52291
31-roots_12h+24h	12h+24h	anoxia	reaeration	12	24	-1.89809	1.19802	-1.34895	-0.808179	0.267119	-2.43331	-1.54402	-1.15887	-1.38915	-0.990266	-1.52111	1.78492	2.34196	2.2645	-1.30154	1.28715	-0.200088	-2.7174	1.81671	1.83866	1.57323	-1.16132	3.89106	-1.27538	0.0670579	3.14179	2.50104	-1.99151	-0.83769	-0.179689	2.11856	-0.00266015	1.15099	-0.255741	0.203503	1.16426	1.75557	0.876316	0.370415	1.18202	-1.65068	1.77785	0.305058	3.24028
32-roots_12h+24h	12h+24h	anoxia	reaeration	12	24	-1.82138	0.895111	-1.75973	-1.13633	-1.64137	-1.32925	-2.57939	-1.34039	-1.86479	-0.968189	-1.98842	2.02115	2.71604	2.21501	-1.33081	1.523	0.21414	-2.58342	2.60873	2.1415	0.995639	-1.04017	3.88604	-1.45455	-0.441902	3.01436	2.26392	-2.02136	-1.16222	-0.0821088	2.13605	-0.52651	1.49965	-0.857405	0.155559	1.41933	1.67633	1.44546	0.686747	1.29993	-1.10484	1.92163	0.628175	3.56657
33-roots_12h+24h	12h+24h	anoxia	reaeration	12	24	-1.42866	1.65324	-1.55431	-0.655658	0.196925	-1.89597	-2.25665	-1.155	-1.38815	-0.569599	-1.83321	2.08583	2.20433	2.01445	-0.929129	1.61447	0.570703	-2.78187	2.17107	2.25652	1.00215	-1.09758	3.49287	-1.73858	0.0334083	2.66797	2.31718	-1.48231	-0.558845	-0.378641	3.50533	-0.338027	1.60802	-0.696506	0.180552	1.52852	1.71308	1.35476	0.71666	1.35467	-1.54086	1.964	0.788386	3.65464
34-roots_anox 24h	anox 24h	anoxia	not	24	0	-0.934267	1.66892	-2.09684	-0.972644	0.1153	-2.63303	-2.31695	-0.869585	-1.86617	-0.616057	-1.32599	1.93734	3.81642	2.89682	-1.31021	1.6296	0.571366	-2.17973	2.91344	2.29477	1.6675	-0.965027	3.02793	-0.545217	-1.62765	2.30323	2.48985	-1.57828	-1.26546	-0.120248	3.21103	-1.45661	0.942188	-0.812307	0.0586776	1.29855	1.46635	0.981367	0.312626	0.869322	-2.09026	1.57143	0.454617	2.88067
35-roots_anox 24h	anox 24h	anoxia	not	24	0	-0.65039	1.73258	-1.39098	-1.00656	-2.22509	-1.88226	-2.23309	-1.69176	-2.11616	-0.814769	-0.818144	2.08043	3.65309	3.55634	-0.921194	1.76246	0.777468	-2.54579	2.78636	2.2125	1.37499	-0.477101	2.50352	-1.62269	-0.475203	1.95673	2.40935	-2.37691	-0.481862	0.484405	3.61834	-0.664257	1.03181	-0.882431	0.0475542	1.2485	1.7429	1.40934	0.435663	0.917813	-1.2727	1.70915	0.187984	2.58488
36-roots_anox 24h	anox 24h	anoxia	not	24	0	-0.833006	0.803414	-1.35832	-1.13115	-0.311147	-2.00935	-3.2695	-1.51038	-2.49561	-0.690984	1.05666	1.49568	3.19022	3.00515	-1.26009	1.62712	0.674565	-2.46413	2.44211	1.76205	1.48615	-0.396466	3.19572	-1.86838	0.213429	2.61875	2.12686	-1.07301	-0.466683	0.988728	2.92137	-0.352409	1.05432	-1.12699	0.450464	0.260295	1.77302	0.889559	0.232267	0.361216	-1.5532	1.1454	0.210146	3.25982
37-roots_anox 24h	anox 24h	anoxia	not	24	0	-0.735091	2.44141	-2.21871	-1.69418	-1.01394	-4.17164	-2.37457	-1.44857	-2.24821	-0.982588	1.91962	1.95138	3.44496	2.67251	-1.83511	1.62608	0.665004	-2.64636	2.64968	1.93144	1.50232	-0.277088	2.4766	-1.80442	0.669258	1.64683	2.20778	-1.26039	0.291714	0.528948	4.21975	-0.687723	1.25204	-1.06728	0.39506	1.33654	1.8132	1.2641	0.464123	0.560236	-1.59327	1.39372	0.797291	3.29514
38-roots_24h+1h	24h+1h	anoxia	reaeration	24	1	-0.969134	1.88176	-1.83073	-1.19288	-0.662346	-2.61685	-2.10863	-0.565191	-2.28301	-0.695826	-1.55219	1.75083	3.28399	2.91079	-2.06437	1.48794	0.568067	-2.23021	2.26879	2.03359	1.15748	-1.24275	3.88092	-1.382	0.429597	3.10569	2.36366	-2.51264	-0.849977	-0.187855	3.27462	-0.902776	0.769039	-0.81967	-0.275047	1.00917	1.75955	0.915159	0.518455	0.365133	-2.17059	1.20492	1.10226	2.7325
39-roots_24h+1h	24h+1h	anoxia	reaeration	24	1	-1.59275	1.43164	-1.67087	-1.09672	-0.400903	-2.75441	-2.35852	-1.47771	-2.03546	-0.67223	-0.622152	1.70439	3.40717	3.68	-1.41431	1.86398	0.659337	-1.84078	2.81822	1.96565	1.30594	-0.811461	2.67104	-1.24313	0	1.93321	2.62855	-1.7307	-0.273743	0.133079	3.60618	-0.514916	0.889048	-0.738323	0.215816	1.04822	1.6603	1.23151	0.885575	0.756334	-1.22737	1.4074	1.32431	2.0491
40-roots_24h+1h	24h+1h	anoxia	reaeration	24	1	-0.430579	0.481474	-1.34995	-1.19911	-3.02131	-3.96962	-2.52897	-0.767536	-1.73498	-0.838501	-0.54493	2.13177	2.82789	2.59378	-1.41466	1.64876	0.226942	-2.62012	2.02257	1.50598	2.01509	-0.630564	3.37707	-1.91936	0.0272611	2.65027	2.51712	-2.47334	-0.887121	0.353473	2.70348	-0.692348	0.766541	-0.802778	0.219854	0.34986	2.03286	0.826583	0.26526	-0.0773646	-1.81694	0.965718	1.05737	3.03933
41-roots_24h+1h	24h+1h	anoxia	reaeration	24	1	-1.06681	1.57901	-2.02035	-1.69337	-0.573375	-2.23792	-2.52457	-1.40528	-2.00381	-1.61737	0.220071	1.88093	2.97127	3.21251	-1.8675	2.05533	0.548581	-2.35474	2.50204	1.68877	2.00338	-0.697318	2.95178	-1.48427	0.479128	2.2726	2.23723	-0.105033	-1.65545	-0.0997731	3.79699	0.0885012	1.80523	-0.699219	0.44186	1.77212	2.00865	1.3692	0.768708	0.914719	-0.698411	1.65702	0.665053	4.00698
42-roots_24h+24h	24h+24h	anoxia	reaeration	24	24	-1.51568	2.11398	-1.23709	-1.24643	-6.07008	-3.30434	-1.28512	-1.44551	-2.30134	-0.355987	-1.36766	1.49105	3.17715	2.531	-1.53753	1.36255	0.541552	-2.62312	1.54549	2.23593	1.02497	-1.5106	2.72721	-1.60965	0.261738	2.10388	2.65991	-5.16696	-0.959376	-0.568403	3.00257	-0.557743	0.991241	-1.03492	0.0774461	1.03865	1.46687	1.08338	0.676558	1.60957	-1.71627	2.17632	0.856294	2.21633
43-roots_24h+24h	24h+24h	anoxia	reaeration	24	24	-1.98495	2.89507	-5.44618	-1.29449	-6.07008	-1.60505	-2.1057	-0.918027	-1.39537	0.00374394	-2.76542	1.45745	2.53286	1.75642	-3.67381	0.537885	-0.334189	1.70422	1.47971	1.52974	1.60735	-0.517116	3.90844	-1.87402	0.645909	3.00096	2.26538	-5.16696	-1.90052	-0.595484	2.36174	-0.658575	0.462026	-0.596214	0.192624	0.185418	1.61996	0.687051	0.761135	0.584848	-2.12527	1.50371	1.14606	2.89403
44-roots_24h+24h	24h+24h	anoxia	reaeration	24	24	-1.86126	1.0643	-5.44618	-2.28683	-6.07008	-1.7011	-0.739813	-0.640727	-3.00842	-0.971811	-2.08189	1.10247	1.77905	1.9001	-3.67381	1.62141	-0.0882226	-3.64825	1.31545	1.27352	1.40604	-0.534582	3.71703	-6.53446	1.07274	3.16966	1.63527	-5.16696	-1.31168	-0.959301	2.94548	-0.136759	1.54412	-0.957282	0.515341	1.13299	1.67832	1.55549	1.03714	1.14048	-1.08449	2.00559	0.740362	3.09856
45-roots_24h+24h	24h+24h	anoxia	reaeration	24	24	-1.40993	0.485432	-5.44618	-3.00867	-6.07008	-2.17334	-0.857034	-1.2642	-1.24674	-1.17845	-2.19353	1.2237	2.16113	1.51091	-3.67381	0.952329	0.17434	1.09149	1.13273	1.13274	1.65865	-0.592242	3.31101	-2.01161	0.928452	2.62956	1.97811	-5.16696	-0.428216	-0.659099	3.2142	0.0378084	0.713987	-1.11337	0.0517855	0.711134	1.80965	0.768655	1.04252	0.909331	-2.08559	1.72025	0.923242	3.72775
46-roots_anox 72h	anox 72h	anoxia	not	72	0	-0.530295	1.64093	-3.83675	-0.849423	-6.07008	-2.18328	-1.87515	-0.921874	-2.26444	-0.51313	-1.85811	0.501049	3.01692	1.46101	-1.2767	0.158037	-0.280697	1.60246	2.15622	1.64453	0.545321	-0.299973	3.84755	-1.69428	1.58981	2.94502	2.02168	-1.95441	-1.60739	-0.993977	2.33287	-0.847111	0.736299	-1.17627	-0.237999	0.0258361	1.20499	0.907344	0.00132016	1.01229	-3.80846	1.69262	-0.219182	2.47284
47-roots_anox 72h	anox 72h	anoxia	not	72	0	-1.14441	3.12409	-1.22421	-0.659172	-6.07008	-3.58321	-2.02092	-0.21863	-3.37899	-0.691055	1.57694	1.61315	3.94284	2.22599	-1.88206	1.49381	0.412564	-2.70788	1.81031	2.31041	1.46434	-0.365455	3.26889	-1.23758	1.79292	2.75105	2.52897	-2.08979	-1.53569	-0.433725	2.89946	-0.473067	0.589719	-0.972869	0.310709	0.305982	1.7406	0.721444	0.417717	0.913667	-2.09308	1.74013	0.360549	2.39408
48-roots_anox 72h	anox 72h	anoxia	not	72	0	-1.84107	2.47484	-2.99985	-1.57882	-6.07008	-1.57229	-2.2144	-1.39478	-1.45012	-0.654739	0.555154	0.378806	2.85512	1.46085	-0.00897615	0.625588	-0.257629	1.55384	1.49272	1.24803	0.712156	0.267108	4.09668	-1.30754	0.882156	3.49154	1.39473	-3.55753	-0.992661	-0.8743	2.50417	-0.71787	0.972949	-0.924145	0.357589	0.62678	1.46883	0.762251	0.560918	1.20226	-1.65452	1.97614	0.517552	3.57271
49-roots_anox 72h	anox 72h	anoxia	not	72	0	-1.61754	3.52275	-2.07854	-1.61192	-6.07008	-1.65657	-1.92337	-1.22838	-2.14733	-0.475544	-0.164017	0.354302	2.84188	1.76671	-1.62505	0.691246	0.0454681	-2.51064	1.5382	1.16371	0.640249	-0.103048	4.3822	-2.69405	1.89856	3.49229	1.41822	-2.3152	-3.12558	-0.721136	2.73514	-1.21269	0.381088	-1.27125	-0.432318	-0.920218	1.39814	0.332813	0.787668	0.223109	-2.33788	1.19144	1.2145	3.41574
50-roots_72h+1h	72h+1h	anoxia	reaeration	72	1	-1.2913	1.38067	-2.84452	-1.18016	-2.56325	-2.4671	-1.41807	-0.377293	-2.13277	-0.634789	-0.425553	0.287663	2.64864	1.61053	-1.44099	0.416805	-0.726368	1.48444	1.0058	1.33322	0.945069	-0.42715	4.38623	-1.80346	1.7279	3.61308	1.83991	-1.34894	-4.74877	-1.3354	2.52856	-0.146497	1.11064	-0.3851	-0.143305	-0.297706	1.18116	0.825269	0.959893	1.28093	-1.86256	1.99404	1.48694	2.84358
51-roots_72h+1h	72h+1h	anoxia	reaeration	72	1	-1.24877	2.80098	-2.35872	-1.46775	-6.07008	-5.78108	-1.61997	-0.632327	-1.41985	-0.308364	-0.524089	0.605072	3.35268	1.37133	-1.58055	0.440952	0.127069	-2.94195	1.40158	1.39028	1.38912	0.0348734	4.30705	-1.16569	1.69682	3.62495	1.51815	-1.92841	-4.74877	-1.06108	1.1202	-1.59704	0.184459	-2.08198	-0.082127	-1.22627	1.45661	-0.0722354	0.317471	-0.0477339	-2.7198	0.908694	0.491155	3.421
52-roots_72h+1h	72h+1h	anoxia	reaeration	72	1	-1.67394	3.80143	-1.65614	-1.30467	-6.07008	-5.78108	-1.41097	-0.844647	-1.43008	-0.916065	-1.01648	1.15798	2.81096	1.85367	-1.76897	1.17711	0.056047	0.595227	1.6328	1.91181	1.15904	-0.421326	3.94302	-1.48834	1.35523	3.05336	2.30441	-2.5497	-0.356211	-0.727506	2.55345	-0.36314	0.76825	-0.778539	0.276487	0.526339	1.78329	1.03119	0.832952	1.38604	-1.88582	2.03225	0.911311	3.03015
53-roots_72h+1h	72h+1h	anoxia	reaeration	72	1	-1.79685	2.61608	-2.25186	-1.43401	-6.07008	-5.78108	-2.20284	0.287899	-1.98746	-1.36484	-2.12225	0.5255	1.95792	1.06671	-1.64983	0.900269	-0.598883	-3.08793	0.88859	1.0705	1.25288	-0.909504	4.33552	-3.15788	1.4951	3.28346	1.61665	-2.53477	-4.74877	-1.26941	1.94714	-0.897917	1.34679	-0.815716	0.111028	0.259745	1.40018	0.892016	0.433743	1.21421	-3.2963	1.84926	0.0532344	3.22177
54-roots_72h+24h	72h+24h	anoxia	reaeration	72	24	0.594076	0.53559	-2.25147	-3.80595	-3.06566	-5.78108	-0.181759	-1.04426	-4.03018	0.48425	-2.8791	0.442902	2.1862	1.32782	-3.67381	-0.0411627	-0.532961	-3.03086	0.652732	0.63178	0.401692	-0.0594683	4.32842	-2.79052	2.0545	3.67291	-0.897908	-5.16696	-3.13933	-0.548126	2.43593	-0.964152	0.422947	-3.23225	-0.804024	-4.9174	1.241	0.290902	1.1287	1.54716	-2.05828	2.35791	1.64602	3.11577
55-roots_72h+24h	72h+24h	anoxia	reaeration	72	24	-0.955013	2.29049	-1.88228	-1.82566	-4.23419	-1.67098	-0.636459	-0.639667	-1.67059	-0.698516	-2.47445	0.0485803	3.02811	1.4528	-3.67381	0.588237	0.479046	2.22443	0.742944	1.41124	0.89343	-0.239245	4.22246	-1.67223	1.91493	3.64991	1.45032	-2.13251	-2.06702	-1.18974	2.02693	-0.274404	0.946179	-1.38212	0.0578141	-0.0162114	1.16216	0.674112	0.969739	1.05408	-1.62468	1.84048	0.975688	3.1195
56-roots_72h+24h	72h+24h	anoxia	reaeration	72	24	-1.56051	1.05968	-3.40753	-2.366	-3.09806	-5.78108	0.533409	-0.213623	-1.9836	-0.590771	-0.270889	-0.16074	1.60815	0.953424	-3.67381	0.609332	-1.19066	-3.13576	0.488814	0.186998	1.13136	0.170923	4.71307	-3.97942	0.653125	4.06424	0.437865	-5.16696	-1.63104	-1.16212	2.08557	-0.484507	1.09202	-2.09564	-0.605908	-1.2871	1.4373	0.241685	1.24621	1.3779	-2.78115	2.08063	0.895995	3.88232
57-roots_72h+24h	72h+24h	anoxia	reaeration	72	24	-1.74817	3.21841	-2.54636	-0.61578	-4.46065	-5.78108	-0.537498	0.105246	-1.24754	-0.564647	-2.40501	-0.800263	1.7259	1.40499	-1.63331	0.981309	-0.0252524	-2.75179	0.596843	0.794639	0.600087	-0.0825884	4.22836	-1.6483	-0.300088	3.46165	1.1237	-5.16696	-2.5494	-0.89041	3.12581	0.239635	1.15396	-0.871375	0.471612	0.96367	1.5618	1.17654	1.07622	1.96164	-2.00025	2.52416	1.26483	2.45799
58-roots_start	start	normoxia	not	0	0	-0.0354492	0.575601	-1.27308	-0.505082	1.51475	-2.31675	-1.93044	-0.954681	-1.6212	-1.77511	-1.32658	0.155572	3.37963	2.04023	-0.860046	1.53708	0.229644	-0.411775	3.78529	1.22228	-0.0360892	1.00025	3.2672	-1.56901	-1.2047	2.65417	1.06756	0.390384	0.359213	1.00747	3.74924	0.423106	2.26809	-0.371477	1.88433	0.926358	3.11173	1.6297	1.77317	0.444717	0.31564	1.8812	2.02341	3.63555
59-roots_start	start	normoxia	not	0	0	0.108777	-0.0971029	-2.05664	0.479963	0.68913	-2.38533	-3.51528	-1.47381	-0.522149	-2.72979	-1.07963	-0.541924	2.06264	3.484	-0.882784	1.29435	0.621265	1.71584	3.99367	1.5126	-0.63746	0.904478	3.2255	-1.69172	-1.42688	2.61794	0.210583	-0.959618	-0.753038	-0.235764	2.7829	0.708448	2.1039	-0.35936	1.92011	-0.72698	3.19384	1.44902	1.15448	-0.483222	-0.101306	1.66981	1.43198	3.44186
60-roots_start	start	normoxia	not	0	0	0.378049	-0.159243	-1.42464	0.0810433	1.17385	-2.44907	-2.43296	-1.60474	-1.56773	-1.93593	-1.20504	-0.62845	2.86129	4.23735	0.383204	2.00964	0.304307	2.23571	4.48878	2.75786	0.170046	1.03029	2.58991	-2.14371	-2.11678	1.68654	2.27355	-0.226178	0.797594	0.0263613	4.06255	0.0612338	2.12444	-0.764425	1.86449	0.394278	3.22413	1.58663	0.33471	-0.530305	-0.115509	1.17305	0.191451	3.37294
61-roots_start	start	normoxia	not	0	0	-0.116605	-0.00216074	-1.62104	0.0359177	1.77132	-2.22826	-1.62069	-1.23497	-0.64447	-2.20156	-1.07855	-0.661495	2.67245	3.37776	-1.29892	1.31901	-0.453516	2.11391	4.60004	2.35113	-0.36	1.11002	2.8388	-1.56913	-1.26741	2.05484	1.15977	-1.06285	-0.941838	-0.0778002	2.66272	1.20189	2.05808	-0.335132	1.9559	-0.776169	3.1265	1.26672	0.789715	-0.559207	0.100939	1.65161	0.988366	3.74843
62-roots_start	start	normoxia	not	0	0	-0.395604	-0.147636	-2.39123	-0.435026	1.40985	-3.94476	-1.48721	-1.38387	-1.46428	-2.66805	-0.862542	-0.230405	1.69637	2.14755	-1.57252	1.97455	-0.459192	1.44796	3.44332	1.04157	0.304935	0.946216	2.95787	-1.60694	-1.86775	2.18079	1.37908	-1.14961	-0.0968862	-0.0349499	3.50897	0.68367	2.2758	-0.118941	2.06524	-1.07624	3.28435	1.47933	1.34389	-0.295553	0.419091	1.76382	1.78355	3.53392
63-roots_start	start	normoxia	not	0	0	-0.211365	-0.720362	-1.46804	-0.689006	1.37001	-2.34993	-3.0344	-1.19752	-1.79555	-0.852667	-1.34205	-0.531216	3.73247	3.57514	-0.842847	1.57138	0.315924	1.36238	4.49254	1.90573	-0.0686205	1.28304	2.69049	-1.56137	-1.90323	1.67012	1.9967	1.65502	0.498352	1.22806	3.64906	0.338511	2.07245	-0.87809	1.66742	-1.38488	2.74513	1.47715	0.729237	-1.05391	0.112744	1.48935	1.17625	3.20731
64-roots_start	start	normoxia	not	0	0	-0.406063	2.32592	-2.12803	-0.638081	0.726364	-2.55891	-2.44007	-1.75445	-2.07929	-3.08827	-1.0896	-0.269621	2.49628	3.25592	-0.75257	1.66921	-0.164787	1.43273	4.03395	1.83961	-0.0411568	1.02838	2.23655	-1.68225	-0.824114	1.31532	2.83628	-0.247757	0.327822	1.02178	3.64728	0.578159	2.04646	-0.742977	1.73326	-0.430557	3.12319	1.5728	1.01203	-0.364995	0.127565	1.56175	1.33218	3.78056
65-roots_start	start	normoxia	not	0	0	0.146581	1.08795	-1.85598	-0.881126	0.856153	-2.33868	-2.72661	-1.94253	-2.54785	-2.81747	-1.14829	-1.34543	2.87821	4.11421	-0.190508	1.86549	1.09637	1.55606	4.55437	2.60158	0.316292	1.10897	2.25072	-1.60359	-0.0816883	1.5848	2.7839	1.49734	1.33712	1.7389	4.42803	0.438059	2.50857	-0.478096	1.84363	-0.490976	3.29158	1.40735	1.36074	-0.215976	0.176211	1.50181	1.6653	3.76263
66-roots_contr 6h	contr 6h	normoxia	not	6	0	0.522409	-0.0502675	0.954535	-0.345311	2.24953	-1.54288	-0.935244	-0.125147	-1.46601	1.1651	-1.32884	0.530629	4.71081	2.5392	-0.918434	0.869952	0.429742	1.48624	4.15009	0.793494	-0.0722769	1.63564	3.02016	-0.829414	-0.4616	2.33801	0.528818	-0.0207868	0.0198867	0.0364887	3.28083	0.25448	2.32201	-0.751164	1.52871	0.335404	2.266	0.603625	1.47537	-0.580813	-0.129414	1.49527	1.86431	3.32552
67-roots_contr 6h	contr 6h	normoxia	not	6	0	0.665524	-0.233142	1.02842	-0.532405	2.51087	-1.36291	-0.991048	-0.198018	-1.69722	1.14004	-1.61911	0.686256	4.58501	2.47161	-1.41569	0.848689	0.533893	1.60937	3.95857	0.485596	0.453484	1.21682	2.86792	-0.844655	-0.587692	2.26368	0.413487	-0.667362	-1.17732	-0.00802165	3.23381	0.298857	2.41201	-0.531575	1.61794	-0.526482	2.40955	0.598864	1.63135	-0.500741	-0.055015	1.52939	2.10883	3.26249
68-roots_contr 6h	contr 6h	normoxia	not	6	0	0.502722	-0.248552	0.742064	-0.135916	2.91432	-1.8425	-1.23044	-0.113249	-1.61061	1.64414	-1.38025	-0.213666	4.53393	2.59949	-1.6799	0.761906	-0.234153	2.90224	3.67727	0.246988	-0.248222	1.57396	2.67204	-0.9094	-0.725279	1.82156	1.23158	0.528356	0.327653	1.08667	2.63074	0.272548	2.533	-0.699219	1.703	0.82109	2.09949	0.5333	0.847039	-1.10048	-0.0465268	1.39258	1.36636	3.4026
69-roots_contr 6h	contr 6h	normoxia	not	6	0	0.358233	-0.35642	0.00555392	-0.185685	1.89972	-1.48833	-1.41255	-0.224578	-1.40738	1.09684	-1.02802	0.479456	4.43775	3.15954	-0.516827	1.2209	0.683935	1.42997	3.92898	1.04341	0.0767894	1.24305	2.50062	-1.40296	-1.23589	1.93057	0.77319	-1.44824	0.0128562	-0.304019	3.09374	1.05628	2.60319	-0.463412	1.64975	0.367781	2.68358	1.24557	0.279487	-0.592115	-0.0272331	1.34547	0.245313	3.31057
70-roots_contr 12h	contr 12h	normoxia	not	12	0	0.225596	0.36514	0.620501	-0.662569	2.55255	-1.53338	-1.78729	-1.17496	-1.58621	0.183502	-1.24011	1.13511	4.42978	3.51439	-1.20357	1.4751	0.847492	-1.69993	4.01414	1.91138	0.660081	0.668967	2.47304	-1.16823	0.328929	1.84174	2.30421	-1.36655	-0.787472	0.162599	2.48754	0.140415	2.03961	-0.546064	1.0145	-0.171826	2.07877	0.895204	2.65878	0.23782	0	1.5091	3.00858	2.77915
71-roots_contr 12h	contr 12h	normoxia	not	12	0	0.163024	-0.0675713	1.11084	-0.692578	1.73702	-0.786976	-1.52885	-0.471737	-1.5472	1.00348	-0.784004	0.514593	4.73468	1.93444	-0.878896	1.26026	-0.258175	0.1911	2.9744	0.441945	0.653615	1.43835	2.35566	-0.11446	-0.0619026	1.68724	2.40282	-0.191092	-0.508815	-0.0428217	2.962	0.803354	3.04037	-0.407017	2.03707	-0.612764	2.82775	1.20208	0.904021	-0.497429	-0.0410698	1.43324	1.31501	3.44059
72-roots_contr 12h	contr 12h	normoxia	not	12	0	0.332652	-0.347754	0.494125	-0.457912	1.57995	-0.899655	-1.89096	-1.16919	-1.90104	-0.141396	-1.14477	0.267599	4.8311	3.97764	-0.473121	1.38654	1.09878	1.61735	4.61641	1.273	0.4438	1.56866	2.22611	-0.89097	0.0874294	1.45129	1.01138	-1.46097	-1.44526	-0.214304	2.74902	0.397912	2.25901	-0.970455	1.70639	-0.378829	2.54632	1.17227	1.81353	-0.51823	-0.0883762	1.35326	2.40032	3.01552
73-roots_contr 12h	contr 12h	normoxia	not	12	0	-0.236368	-0.300383	0.560623	-0.672195	1.53892	-0.532184	-1.80339	-1.01899	-1.50475	-0.175191	-0.94194	-0.445356	5.30896	3.23142	-0.405076	1.36506	1.19713	2.85497	4.38785	0.906544	0.310973	1.92966	2.53521	-0.580687	-0.257549	1.88871	0.942498	1.26033	0.0918034	0.654588	3.22038	0.588015	2.71441	-0.801448	1.83233	-1.04906	2.75115	1.13363	0.154511	-1.39437	-0.272258	1.17533	0.425401	3.05555
74-roots_contr 24h	contr 24h	normoxia	not	24	0	0.0532228	-0.116375	-0.482074	-0.560372	1.19671	-0.289454	-2.87718	-1.54558	-1.56382	-1.10778	-1.11961	0.168941	5.03154	3.98596	0.994243	1.84295	1.23123	-0.354223	4.77063	2.30954	0.495053	1.50984	2.23572	-0.973797	0.00705306	1.56807	3.01223	-0.918851	0.469377	-0.143156	3.91261	-0.12602	2.23472	-0.641461	1.51489	-1.08272	2.46395	1.4873	0.842828	-0.203147	-0.332375	1.13167	1.34675	3.45599
75-roots_contr 24h	contr 24h	normoxia	not	24	0	0.536928	0.478501	-0.841801	-0.693481	2.4117	-0.59686	-2.27837	-1.92614	-2.45523	-1.80568	-1.35972	0.161046	5.2707	4.1216	0.853381	1.6475	1.13162	-1.65381	3.49778	1.89081	0.953119	1.58713	2.57534	-1.09406	-0.389281	1.82641	2.40097	0.425919	0.360073	-0.0379453	4.00279	-0.782372	1.7993	-0.81995	1.51861	0.355075	2.1693	1.17289	0.279145	-0.500314	-0.484147	0.738	-0.15345	3.12782
76-roots_contr 24h	contr 24h	normoxia	not	24	0	0.607357	-0.332041	0.448969	-0.953381	2.47825	-1.41784	-1.54832	-2.00776	-2.23028	-1.48315	-1.37878	0.142768	5.82276	3.32021	-0.984342	1.15412	0.478607	-0.039958	4.54615	1.01856	0.577327	1.59043	2.09551	-0.700657	-0.113023	1.44407	3.66673	0.474287	-0.0254721	0.422698	3.32036	0.292416	2.62704	-0.610449	1.53594	-1.14466	2.2632	0.879268	1.04861	-0.90275	-0.402407	1.15446	1.44286	3.43442
77-roots_contr 24h	contr 24h	normoxia	not	24	0	0.586672	-0.721675	-0.000205176	-1.47247	2.03504	-1.18919	-2.54243	-2.27214	-3.20844	-1.13432	-0.932632	-0.0736079	5.54916	3.52447	0.255051	1.48621	0.888112	-1.57903	4.07595	1.91222	0.82836	1.73671	2.01776	-1.16223	0.0711328	1.30214	3.70051	-0.255557	-0.0891676	0.0492179	3.62246	0.0964061	2.40873	-0.950603	1.57114	-0.216735	2.36682	1.16782	0.902162	-0.691928	-0.0136793	1.1317	1.27144	3.69521
78-roots_contr 72h	contr 72h	normoxia	not	72	0	-0.347913	0.419176	-0.108677	-0.744968	-0.172878	-1.114	-3.53737	-0.884042	-2.17423	-1.61131	-0.745949	-0.612802	4.21421	4.72129	1.81361	1.53793	1.38828	-1.7181	4.10128	3.62251	-0.00854104	2.20022	3.58246	-0.473351	-0.744145	2.55477	4.70538	-0.356677	0.353663	0.281761	3.94099	-0.32305	2.08094	-0.792165	1.15306	0.524612	1.92132	1.21913	-0.145274	-0.901281	-0.271957	0.678837	-0.599804	3.43941
79-roots_contr 72h	contr 72h	normoxia	not	72	0	0.596282	1.78	-0.805344	-1.3068	0.790355	-1.03403	-1.14009	-2.05804	-1.86207	-2.33357	-0.485122	-0.647254	5.68641	4.63312	2.06667	1.58759	1.60534	-0.956342	5.1845	3.66934	0.085531	2.28133	2.20556	-1.09784	1.48356	1.10243	3.58256	-0.0324911	-0.239097	0.572205	3.41275	-0.00665994	2.53742	-0.912367	1.72311	-0.0550577	2.5644	1.45081	1.12885	0.0125916	-0.337338	0.999217	1.40017	3.47463
80-roots_contr 72h	contr 72h	normoxia	not	72	0	0.318058	1.25663	-0.487105	-1.1211	-0.200438	-0.857288	-1.13627	-1.52409	-2.52791	-2.87588	-0.620915	-1.32392	6.0403	4.43782	1.8746	1.63704	1.50245	-1.10043	4.85926	3.30085	0.413358	2.03319	2.62452	-0.700286	0.993648	1.9321	3.73046	-0.906704	0.153331	-0.40543	3.8298	0	2.44552	-0.792519	1.6042	-0.92574	2.33193	1.45017	1.29176	0.182278	-0.169667	1.11449	1.76665	3.5505
81-roots_contr 72h	contr 72h	normoxia	not	72	0	-0.0333415	1.35326	-0.692544	-1.56613	0.290426	-0.825108	-1.55973	-2.1301	-2.70299	-2.32095	-0.530933	-1.58539	5.77923	3.82671	1.88894	1.56967	1.02406	-0.746901	5.04093	2.98608	0.368688	2.11914	2.6862	-0.640054	1.30571	1.87207	3.5265	-0.339579	0.179923	1.03325	3.84433	-0.140478	2.53432	-0.96451	1.61112	-1.16062	2.85252	1.49095	1.53895	-0.135159	-0.195869	1.1773	2.08254	3.39546
[truncated: 331 more columns]

## Sheet: shoots peak areas
Table S3. Areas of peaks extracted by PARADISE from shoots samples. NA - missing data were interpreted as technical lack and from this must be imputed.
id	class	anoxia	reaeration	time	time reaeration	2-Aminobutyric acid	2-Pyrrolidinone	3-Hydroxypropionic acid	4-Hydroxybutyric acid	Aconitic acid	Adenine	Alanine	Allantoin	Ascorbic acid	Asparagine	Aspartic acid	b-Alanine	b-Phenylalanine	b-Sitosterol	Butane-2,3-diol	Campesterol	Citraconic acid	Citric acid	compsug_RI=2348	compsug_RI=2376	compsug_RI=2427	compsug_RI=2499	compsug_RI=2521	compsug_RI=2538	compsug_RI=2548	compsug_RI=2555	compsug_RI=2565	compsug_RI=2573	compsug_RI=2672	compsug_RI=2714	compsug_RI=2724	compsug_RI=2735	compsug_RI=2739	compsug_RI=2742	compsug_RI=2750	compsug_RI=2764	compsug_RI=2769	compsug_RI=2793	compsug_RI=2822	compsug_RI=2829	compsug_RI=2845	compsug_RI=2859	compsug_RI=2894	compsug_RI=2917
1-shoots_anox 1h	anox 1h	anoxia	not	1	0	4243.7	2899.93	2666.19	41188.8	1.401e+06	38321.3	1.83783e+06	13868	89199.4	2.4347e+06	34630.1	43034.9	5536.32	83812.3	31293.5	41064.7	38058.8	111369	6938.27	132985	100454	17580.2	90277.8	77960.2	21751.9	10127.1	51929.8	76491.8	7006.01	17842.9	10022.7	24906.3	26979.5	50878	31577.1	24009.4	56768.5	142583	29137.9	35736.8	198184	20990.4	83205.2	268016
2-shoots_anox 1h	anox 1h	anoxia	not	1	0	1966.1	775.303	1683.13	43712.6	643337	9356.5	255610	5625.44	78186.3	1.73288e+06	6632.86	25841.6	6399.96	26086.1	80960.4	19643.1	60304.6	25309.7	3858.36	150209	41120.1	8881.94	43028.8	44008.5	4811.56	5458.05	30288.9	32008.3	4916.08	14502.4	4375.57	13063.5	7149.85	27501.1	24266.2	11091.4	33024.8	102218	16006.4	12150.7	117014	12669.3	56159.1	222169
3-shoots_anox 1h	anox 1h	anoxia	not	1	0	726.269	447.631	1238.28	8617.07	3.36013e+06	2425.56	612207	6591.35	9901	539364	9887.22	5588.34	404.743	13711.2	15027.6	11360.4	118100	17572.6	2488.8	87586.7	19065.4	4114.94	18075.7	20223.1	1155.83	2431.81	17648.8	14574.2	943.275	4625.15	1966.4	5748.89	6966.19	12835.4	11057.9	4583.37	15017.5	55080.8	3381.13	6509.29	21440	3440.73	24425.3	79726.8
4-shoots_anox 1h	anox 1h	anoxia	not	1	0	2780.83	844.869	1082.76	21942.9	1.95035e+06	3725.19	1.98828e+06	10407.2	150587	1.26713e+06	17806.7	10851.1	593.373	8063.67	1660.77	7023.86	82507.4	25731.8	2769.81	118088	17048.5	6755.09	32416.5	34250.2	2515.26	3996.03	28712.7	27454.4	1891.16	11511.3	3686.5	9008.73	16279.7	10068.9	20484.2	12075.5	25363.2	43122.8	6149.86	12438.4	38423.9	8030.56	29999.4	75641.9
5-shoots_anox 3h	anox 3h	anoxia	not	3	0	10411.4	3857.08	2986.52	98435.6	1.95356e+06	51916.9	2.33028e+06	29021.3	46533.3	2.40886e+06	38248.4	58715.4	7277.77	61918.2	3919.24	30408.8	42138.4	53009.6	6099.04	128742	41408.3	17119.9	63700.8	62728.1	15367.8	6100.59	50960.6	57824.8	6529.13	21327.1	8658.44	14880.7	33464.1	41802.4	39063	22075.7	41612.9	64879.2	24454	27409.9	121529	20863.8	68801.4	207975
6-shoots_anox 3h	anox 3h	anoxia	not	3	0	5375.52	2470.68	2359.51	65887.3	1.23351e+06	22291.2	2.18601e+06	31322.6	9391.06	1.68305e+06	23828.7	26465	760.805	31251.9	8433.36	19046.7	85818	25312.2	4259.97	180982	66820.2	8056.81	39846.8	35616.9	4880.12	4956.22	28464.4	36802	3738.13	10019.3	4426.47	17451	19325	20423.8	17653.6	8458.23	26559.9	66471.6	8887.58	11979.5	43709.2	8675.35	48147.9	134079
7-shoots_anox 3h	anox 3h	anoxia	not	3	0	6344.18	3625	2350.11	87062.1	1.38265e+06	28937.6	2.58021e+06	9837.2	14637.8	3.31193e+06	20723.3	46312.2	6417.15	24975.5	41254	16402.1	146143	53915.6	4640.4	167786	25245.8	10730.9	49440.5	50201.4	5897.18	3659.31	49360.8	41077.7	4278.33	24872.8	5797.13	12331.3	15746.5	29286.1	48088.3	13894.9	32954.4	52023.3	15035.5	17196.7	79287.6	11532.8	46622.4	133953
8-shoots_anox 3h	anox 3h	anoxia	not	3	0	613.418	3097.77	1814.92	51960.1	3.65576e+06	13318.7	982706	8045.45	2950.25	1.77743e+06	11560.8	6586.32	1804.3	6526.72	6428.71	6860.95	164592	141005	2628.87	121889	22925.1	6372.23	36953.2	32813	1860.02	3551.24	25979.5	19964.9	2663.1	15171.4	3840.8	12145.4	12703.6	14226.1	30763.5	11612.2	23800.3	39465.4	9239.18	10546	61913.9	7034.19	32215.7	81838.2
9-shoots_anox 6h	anox 6h	anoxia	not	6	0	5546.69	3510.23	5314.19	91163.3	2.14702e+06	86942.9	3.04811e+06	23865.7	18046.5	2.45029e+06	62023	50131.8	4587.17	48576.8	105079	26758.1	77666.3	55770.1	12208.2	181817	92952.8	18993.7	86054.4	76616.8	13550.7	8951.67	56646.4	74901.7	7888.02	55752.7	16762.3	21619.1	57478.1	45268.5	93113	24569.2	48545.5	111694	31806.6	31830.6	111491	29143.9	78995.6	278582
10-shoots_anox 6h	anox 6h	anoxia	not	6	0	388.767	6078.27	3050.12	117080	1.82128e+06	68717	371941	1743.96	22066.1	319067	NA	28383.9	53494.3	44388.7	150455	29863.4	231230	32053.9	7381.33	176608	39539.6	14473.1	79494.2	61774.8	7257.97	11734.3	55200.1	37746.7	5951.44	34107.7	9137.35	13413.4	25680.2	44814.1	48986.9	19389.9	40441.1	71758.8	24762.4	23781	132041	18842.1	110476	208638
11-shoots_anox 6h	anox 6h	anoxia	not	6	0	5459.26	2085.72	2537.26	61861.6	1.24542e+06	34353.4	3.21654e+06	34485.6	4626.7	3.24586e+06	38041.8	29063.5	1399.43	24719.5	19047.6	17782.6	55693.9	27161	2852.88	135445	30613	5975.9	23160.4	27762.4	2104.65	2773.17	24035.6	19907.8	1846.27	11311.7	4712.89	9937.46	11829.6	21242.8	16082.6	7397.85	20570	32008.1	5650.16	9873.85	35925.3	8555.02	38676.8	77004
12-shoots_anox 6h	anox 6h	anoxia	not	6	0	5368.52	2857.76	1725.88	44484.7	708090	47534.7	1.07132e+06	10809.7	11187.5	1.86831e+06	12990.1	12214.6	4304.98	14641.8	14420	11058	49209.3	70145.9	5770.71	126570	53814.2	5629.55	45926.4	48387.3	4012.21	5220.81	29618.3	32795	3310.75	13166.7	8708.98	16460.4	6982.6	30815.3	17404.4	13785.3	28825.9	61917.5	14664.4	14853.7	78803.8	9185.74	41242.8	201765
13-shoots_anox 12h	anox 12h	anoxia	not	12	0	6502.18	2241.97	1422.64	33366.4	2.15802e+06	78833	2.85238e+06	11607.1	2659.04	501888	28971.9	9213.03	2305.08	5535.27	21672.9	5701.26	93134.9	71875.1	4192.96	86515.1	8101.55	7196.96	25217.9	26277.3	1492.86	2514.47	24677.8	9476.22	1159.76	8189.19	9473.6	4721.48	8457.84	25388.2	9965.19	14335.7	20117	9012.06	3171.28	8778.79	32134.4	4201.92	34787.2	51662
14-shoots_anox 12h	anox 12h	anoxia	not	12	0	1742.04	3282.05	956.42	30313	3.04086e+06	90234.4	619372	2252.83	1453.81	262902	32258.7	5149.26	12574.2	7868.46	75962.6	7214.1	220737	250125	5666.29	80810.3	6974.07	6250.57	37034.1	29569.4	1886.2	10002.2	23991.5	6694.79	4869.57	11023.1	5878.52	4125.51	16207.2	30054.4	17350.8	15584.5	21601	10061	3983.14	10561.1	32470.1	5733.06	32986.6	81042.8
15-shoots_anox 12h	anox 12h	anoxia	not	12	0	478.107	1584.68	379.545	11925.8	781297	22681.2	156319	533.453	1327.6	67914.9	8087.05	1340.36	4443.82	3038.75	34940	3133.75	60997.1	63177.9	2831.35	33103.1	3727.29	2037.78	14928.7	11911.6	598.643	5360.41	11747.9	2917.93	5320.26	6892.33	3295.9	1204.79	4459.54	13027.6	10762.5	6088.88	8249.77	9690.93	2756.85	4848.39	16589.2	4130.32	16008.8	62764.3
16-shoots_anox 12h	anox 12h	anoxia	not	12	0	810.113	321.331	168.387	4881.87	261852	9496.48	345106	1384.27	978.094	61209	3509.41	1150.55	1755.09	647.626	2986.36	643.688	12201.6	8616.62	449.326	10618.8	892.019	856.799	3607.2	4090.06	184.959	188.039	2925.36	1096.32	68.0774	1131.55	1054.41	637.941	1133.13	3630.41	1251.93	1703.27	3495.04	1113.71	332.978	1004.21	4561.05	408.461	4943.88	7201.1
17-shoots_anox 24h	anox 24h	anoxia	not	24	0	497.999	18256.8	1551.92	27032.6	50536.8	NA	5347.86	NA	1263.5	16551.4	NA	63.2152	2377.66	2508.68	49632.6	2161.2	21588.4	NA	6940.54	14815.7	3887.34	194.372	7539.02	7980.36	771.42	4115.38	7525.65	1318.81	8983.82	10362.1	4796.41	NA	417.934	9774.44	14110.1	2475.3	3527.61	13041.5	2355.72	3451.43	13279.6	3141.17	13879.5	63981.5
18-shoots_anox 24h	anox 24h	anoxia	not	24	0	2302.75	4646.72	1824.89	39882.4	164230	104579	258981	954.133	2237.34	633070	30824.8	13113.2	16083.3	4920.66	176469	4180.62	32389	35161.7	10146.8	66474.2	7883.11	2319.14	34117.9	30632.4	1811.87	4674.7	16511.1	5191.98	2418.85	10750	8880.18	2991.68	2211.72	28968.5	10798.1	8215.41	14165.6	13709.9	5463.62	14660.4	39600.5	6083.37	24508.4	114491
19-shoots_anox 24h	anox 24h	anoxia	not	24	0	119.354	1256.32	268.425	5900.17	201663	23849.3	167618	27.0705	448.829	6039.4	17094.1	2099.27	5566.55	NA	4985.94	NA	72780.4	8000.27	420.124	2374.07	NA	66.0189	982.513	907.977	NA	NA	309.415	NA	NA	NA	NA	48.7918	68.409	147.7	NA	118.615	1167.2	NA	NA	NA	1403.59	NA	716.668	398.51
20-shoots_anox 24h	anox 24h	anoxia	not	24	0	143.114	15552.5	2039.15	30867.5	1.09067e+06	NA	9869.52	NA	1259.49	11470.3	NA	119.995	24479.1	3974.32	286330	4135.48	389525	40983.4	14849	56059.4	15694.2	1978.23	27859.7	12544.2	1116.46	5900.52	13001.4	2012.23	18895.4	18447.7	7859.17	569.838	2274.45	21799.6	24610.8	7286.5	8039.48	20149.2	5820.52	6995.7	21812.5	5742.06	24140.4	237106
21-shoots_anox 72h	anox 72h	anoxia	not	72	0	NA	22031.9	735.112	20373.2	1.06412e+06	0	11293.4	0	445.916	11302.1	0	155.042	282643	5463.95	50900.7	4427.98	212281	NA	11495.1	9738.95	1465.69	24127.1	10127.7	7528.81	816.653	3230.25	5553.67	977.753	16286.2	4055.15	3574.48	NA	396.388	10408.2	3821.35	6448.7	4139.67	7510.47	1254.41	3218.3	17856.3	1177.07	13723.8	75010.9
22-shoots_anox 72h	anox 72h	anoxia	not	72	0	304.994	7707.65	1357.48	29571.4	1.64681e+06	0	75912.8	0	NA	8614.83	0	835.71	88352.8	5248.82	10854.9	4033.53	488494	3498.46	4806.09	27378.2	2991.3	1220.64	15310.3	7618.88	371.333	2451.54	3698.15	521.238	4789.34	5333.37	2832.44	363.785	1547.25	10940.1	6857.2	3563.88	5510.08	4618.5	919.795	2578.74	11856.1	2107.82	9730.1	37637.3
23-shoots_anox 72h	anox 72h	anoxia	not	72	0	NA	1676.17	604.267	7955.92	323642	0	1634.84	0	NA	6688.81	0	107.498	NA	697.382	88833.5	764.78	284665	NA	8320.82	9233	3186.74	134.532	9786.25	6244.77	438.557	2625.06	2076.54	483.452	9566.96	10715.5	2888.56	NA	869.657	3937.43	18066.5	2219.77	3154.24	13839.4	1304.53	1608.77	8773.58	2685.5	8830.02	21842.1
24-shoots_6h+1h	6h+1h	anoxia	reaeration	6	1	11677.5	3271.65	6262.42	74498	1.94937e+06	28196.8	3.82149e+06	35709.5	40949.2	1.80649e+06	162595	84267.2	2804.73	40963	16416	23790.3	54443.1	30083.5	5623	158013	73633.1	16939.5	59451.7	54814.8	13289.6	6498.38	43430.2	55465.7	5307.66	9406.61	9948.87	18571	59059.3	45683.6	14365.3	19985.1	30466.3	61055.9	13112.9	23420.5	60618.3	12219.9	56130.7	136170
25-shoots_6h+1h	6h+1h	anoxia	reaeration	6	1	4188.63	4393.51	3689.77	109266	1.27883e+06	95684	1.59662e+06	10238.3	16217.3	1.2913e+06	20812.8	34987.3	8384.83	46320.7	26631.2	28458.5	166165	42393.8	11113.2	236770	101037	13391.6	73174.2	66284.8	6979.81	6072.42	43432.3	49527.1	4825.66	25580.3	16751	29146.4	29425.9	56849.6	37276.5	20486.3	48135.6	89312.8	29026.1	24549	124250	16849.3	67309	250654
26-shoots_6h+1h	6h+1h	anoxia	reaeration	6	1	2127.28	1476.79	1902.1	50165.7	1.04265e+06	37246.8	1.76081e+06	26812.8	5836.08	994514	14158.5	15058	918.324	21802	16687.4	16166.9	41142.7	23721.1	3856.73	151358	22729.4	5742.69	22488.1	23851.6	1240.47	2944.58	21648.5	18961.1	1945.43	12209.8	4687.17	7755.18	6317.92	22099.3	16554.5	6194.27	21453.2	38102.3	6355.14	9583.16	38527.4	6904.65	36501	98338.8
27-shoots_6h+1h	6h+1h	anoxia	reaeration	6	1	3411.15	3588.86	1558.79	51002	1.31382e+06	61376.1	1.70768e+06	10449.4	9201.13	1.52104e+06	25401.4	15948.3	3435.12	23278.2	23432.7	16160.5	132294	91709.4	5502.1	131343	18783.5	7520.14	44800.2	48422.4	2973.77	5862.13	32860.7	22786.5	2748.28	17222.9	6108.83	8209.81	8303.85	27001.7	25713	13934.2	27754.9	35044.9	12671.5	15262.2	105823	8575.43	41525.2	138673
28-shoots_6h+24h	6h+24h	anoxia	reaeration	6	24	22327	3089.17	4820.77	16938.9	914785	57274.3	1.1048e+06	22752.3	9395.4	2.06908e+06	216478	70633.9	5199.8	77614	146286	47070.3	30808.8	61706	13561.6	201015	140402	9374.37	49768	57581.1	9692.81	7453.66	47625.3	50247.8	5708.09	9375.84	13058.8	24403.1	17635.4	51408.4	14824.1	11970.1	37091.7	112067	25352.1	18597.4	70640.5	26099.4	69862.2	333918
29-shoots_6h+24h	6h+24h	anoxia	reaeration	6	24	7817.39	8132.47	3289.67	24665.2	699866	30330.1	382674	8137.72	5313.93	727026	75104.5	24274.5	23191.6	55309.7	115754	35125.9	156025	49916.7	17647.9	189212	95837	6708.28	48459.1	50795.4	5915.99	13612.5	31122.9	28589.8	6091.4	14035.1	17395.9	13904.6	9759.41	56809	18997	11620.2	38479.8	73483.4	20567.2	16772.2	63519	18830.3	67489.2	327587
30-shoots_6h+24h	6h+24h	anoxia	reaeration	6	24	373.164	19403.2	4667.73	51738.6	982112	27353.8	14697.2	840.189	5122.02	42012.8	NA	249.879	53015.9	58482.8	163091	36317.2	470257	63658.5	28535.1	272145	125925	9676.47	75806.4	70643.3	6214.03	28841.5	38089.7	27839.7	9273.75	22438.2	29115.9	15383.7	10692.9	88216.1	29501.8	17871.3	61252.5	88188.4	29781	23685.1	93852.1	19815	101860	512801
31-shoots_6h+24h	6h+24h	anoxia	reaeration	6	24	444.983	3425.74	1974.16	14768.3	375667	14302	4331.2	155.017	1844.69	27542.1	NA	30.6281	16260.7	29900.6	47812.3	22217.2	27973.4	37262.1	8988.98	117157	26477.4	1520.93	21291.4	25308.2	1880.28	6466.53	11477	11165	1676.02	10087	10809.8	4243.01	3215.34	34660.8	13623	5313.49	18661	25648.6	7707.55	8570.15	31174.6	11199.4	33991.9	157654
32-shoots_12h+1h	12h+1h	anoxia	reaeration	12	1	682.295	4326.32	1829.47	53202.9	458885	147843	137292	1074.85	9156.45	1.33063e+06	37572.6	11010.9	28119.9	18757.6	117155	13192.5	56883.4	246148	14370	188881	20448.9	7966.19	64953.2	64671.2	2866.37	7105.53	45175.3	22900.5	3100.29	25035.4	14317	11831.3	7065.83	56403.9	36701.9	19725.6	35167.5	43866.1	19065.8	19202.8	80059.7	16684.5	61083.9	328365
33-shoots_12h+1h	12h+1h	anoxia	reaeration	12	1	89.6445	9595.82	2151.29	55775.8	352111	6629.88	29388.1	64.0482	3925.03	12733.3	NA	NA	52216.9	6636.28	19945.7	6402.02	68898.2	35472.8	6662.73	103329	18596.8	4015.19	26604.3	19997.8	998.611	11069.8	20502.1	6009.24	8777.66	14717.9	12492.4	878.976	3030.84	37079.7	19004	7757.84	10817.2	27893.4	5226.8	8921.3	23923	5175.26	26422.1	143428
34-shoots_12h+1h	12h+1h	anoxia	reaeration	12	1	172.299	2487.03	1466.66	31754	187994	26815.6	41384.9	908.375	973.049	626130	11264.8	2882.11	5368.56	2427.67	34642.4	2288.83	12043.4	74584.4	3340.86	62956.8	9935.15	1033.5	12671.5	12617.5	530.478	1668.79	7876.92	3826.21	1062.12	9396.88	5918.14	2507.21	1389.64	18825.5	10137.8	2319.53	8086.93	13489.6	4131.22	5354.42	17152.2	4513.15	18030.9	119618
35-shoots_12h+1h	12h+1h	anoxia	reaeration	12	1	NA	8203.69	1530.32	39797.2	302484	NA	11873.1	NA	2843.51	16713.3	NA	NA	22823.8	6417.34	71071.1	6384.69	109530	10202.1	9314.65	99635.5	15313.8	3964.19	44488.8	29642.5	2509.25	17290.4	27991	5611.19	37866.5	20424.5	10067.8	1515.26	1864.8	36092.5	27671.1	16049.2	17498.7	43962.2	6533.03	9994	35545.3	9114.23	45040.2	122050
36-shoots_12h+24h	12h+24h	anoxia	reaeration	12	24	983.443	13150	3888	30581.7	369674	0	5248.58	233.906	3238.96	51816.7	0	123.598	1771.94	15131.1	54961.2	14696.7	212719	30508.2	47671.3	185140	70140.5	5550.35	82157.9	56687.7	3586.73	48831.5	44714.5	8640.95	191483	31463.9	30976.6	3522.01	4782.5	86544.9	50465.6	33854.4	37502	85032	27532.6	29689.5	102109	15062.2	82700	376738
37-shoots_12h+24h	12h+24h	anoxia	reaeration	12	24	835.556	10315.6	3422.61	27246	114473	0	15081	121.842	NA	29508.4	0	123.011	8099.54	3549.07	136566	4122.16	94022.8	31504.6	26447.9	100522	31474.6	996.765	48014.8	32956	2390.22	25921.4	24582.7	4665.76	81932.5	21515.9	27158.4	1677.45	3524.57	63455.7	29824.9	12651.9	15440.4	39326.9	10887	16660	42666.3	9226.49	46892.8	206609
38-shoots_12h+24h	12h+24h	anoxia	reaeration	12	24	405.316	15953.6	3270.61	42980.8	189329	0	9896.3	58.5228	1363.65	19387.3	0	85.5481	4195.26	13617.3	9675.42	10692.9	31910.5	22476.4	15677.6	95034.9	18933.2	1887.77	28936.5	26318.1	1113.53	11463.2	21942.8	6584.59	10697.7	21588.7	16634.8	1135.84	2831.36	49117.8	33453.6	8788.72	13904.6	53900.2	13021.5	15117.1	43687.4	13092.9	52515.8	314619
39-shoots_12h+24h	12h+24h	anoxia	reaeration	12	24	315.361	3393.97	2004.71	26818.3	51292.2	0	8258.98	NA	NA	13570.1	0	NA	436.761	3468.1	70610.8	2883.59	18179.9	NA	9707.3	33796.6	9965.67	935.599	13605.5	11644.6	659.302	6833.63	10017.9	2647.57	7343.25	11959.3	6787.39	NA	1081.02	17528.5	17029.1	3441.03	6133.18	26006.7	5792.33	6637.38	19663.5	6065.5	22073.5	127514
40-shoots_24h+1h	24h+1h	anoxia	reaeration	24	1	964.131	28549.8	2985.49	52790.5	234310	NA	65228.1	NA	4320.42	18217.5	0	874.099	219621	5840.95	208824	5295.13	69999.1	209700	15642.8	65380.2	10780.6	2656.12	23847.5	18209.8	1957.63	9743.91	17671.1	3064.21	23767.6	15880.8	9446.22	282.843	2094.92	32547.9	21620.8	7824.4	7783.68	14583.7	5210.37	10793.5	23488.7	6696.13	28112.5	231127
41-shoots_24h+1h	24h+1h	anoxia	reaeration	24	1	3294.46	4671.23	2392.27	43370.4	327863	165086	813724	955.176	1951.18	719934	47088.3	19538.5	13537.8	4856.66	49001.8	3836.85	149112	45230.5	9838.25	121104	9792.52	3684.83	26732.9	25364.1	2025.52	3786.18	13541.4	5033.65	2004.76	14224.9	9226.26	1740.59	3404.66	38028.3	18227.1	5437.36	13552.9	9747.48	4126.75	7600.74	24725.1	8604.97	27839.6	200827
42-shoots_24h+1h	24h+1h	anoxia	reaeration	24	1	150.942	20391.8	1632.91	24453.2	1.30354e+06	NA	2182.8	36.5617	1463.38	13555.1	0	NA	59373.9	611.388	35448.1	634.59	361322	NA	13208	47686.5	15265.7	1500.03	23114.5	10749.6	1233.69	5772.84	9609.26	1388.44	37525	15100.1	6605.44	671.511	1486.52	13399.2	20642.4	6324.5	4713.52	12228.6	2473.63	4854.1	13442.8	2869.96	11134.3	55552
43-shoots_24h+1h	24h+1h	anoxia	reaeration	24	1	178.273	4924.81	965.04	28017.2	2.80184e+06	12345.1	38690.5	NA	NA	7147.97	0	1854.01	36843	4113.69	8485.64	4099.45	514641	33247.6	5514.24	43138.8	7060.81	1984.68	19120.8	9400.32	794.095	4124.41	7313.7	638.209	14046.1	4291.11	4626.19	625.494	6244.66	15619	4353.75	6114.34	11029.1	6099.12	1098.77	4755.1	12863.7	2765.71	13188.9	46743.8
44-shoots_24h+24h	24h+24h	anoxia	reaeration	24	24	200.564	7568.19	3927.49	49904.7	238237	264198	175438	NA	1326.98	300488	15875.3	4927.96	61934.5	9074.39	80037	7995.15	32692	313267	20247.1	138401	15892.1	3676.46	37154.8	33966.7	1506.6	6838.22	14276.8	5413.54	4861.81	34855.4	16771.1	1906.78	2632.23	48945.4	50170.1	5429.51	15373.6	44059.1	12166.6	14687.9	55103.8	25473.1	99874.8	526823
45-shoots_24h+24h	24h+24h	anoxia	reaeration	24	24	678.372	30965.2	5642.86	55701.5	228475	0	23532.9	NA	1261.69	27937.7	0	95.253	181005	8452.48	259190	7000.09	54330.2	151120	18311.9	90221	14094.6	2007.33	24821.9	20935	1032.99	7175.87	13278	3449.83	5665.73	19024	14349.1	609.621	2708.52	40370.7	24571.5	5883.12	11858	64044.4	13022.1	13467.6	42689	11381.5	42172.2	415063
46-shoots_24h+24h	24h+24h	anoxia	reaeration	24	24	355.46	9452.62	1403.85	14540.7	126851	0	4565	146.145	1326.68	19329.8	0	311923	1883.42	4626.95	144684	3837.66	114879	NA	39249.5	92752.9	31654.3	1511.68	36511.4	25081.6	2002.88	13625.3	17610.6	4166.09	37223	41059.9	17642.6	478.938	3938.25	44962.4	62938.6	7882.64	9283.71	64265.7	20857.7	19628.4	63947.6	14979.7	58522.2	510238
47-shoots_24h+24h	24h+24h	anoxia	reaeration	24	24	134.817	5193.73	1304.52	23649.3	686530	0	2648.87	77.7605	NA	17144.7	0	279872	7069.07	1836.41	249827	2235.07	441360	NA	17344.1	30833.2	14433.8	127.448	28753.9	15007.1	1469.41	8167.85	5779.61	1929.74	40487.6	8603.53	7721.66	297.993	1345.21	19736.7	11353.5	7092.68	6415.99	18428.1	3772.25	6976.68	24487.1	2886.2	18428.5	73680.6
48-shoots_72h+1h	72h+1h	anoxia	reaeration	72	1	15173.3	2786.54	3806.77	19437.7	248114	86961.4	1.2447e+06	2481.81	1162.45	3.44554e+06	121074	33004.8	6767.2	5474.65	85245.4	4939.55	37958.1	47191.3	7529.93	55148.9	5893.48	2050.96	19402.8	15936.3	1420.16	2840.13	10780.4	1936.31	1817.3	5700.82	4552.86	1833.33	1344.89	14101.9	7006.89	3362.64	15413.1	9036.87	3128.83	3822.55	17411.2	11331.5	21199.3	95854.3
49-shoots_72h+1h	72h+1h	anoxia	reaeration	72	1	439.017	13150.9	1194.76	11535.7	331805	NA	3251.8	15.04	NA	14172.8	0	NA	171278	5791.41	109708	4361.63	147356	NA	9164.5	6182.85	821.446	NA	11309.2	7745.7	607.027	2705.06	3271.98	466.771	13535.5	3389.38	3575.02	0	734.366	9818.71	5630.18	3476.57	4862.33	8426.51	1292.69	3655.47	15965.7	1345.6	14972.7	78134.4
50-shoots_72h+1h	72h+1h	anoxia	reaeration	72	1	NA	15164.9	1468.89	21316.4	580617	NA	7953.62	NA	1145.6	11764.5	0	156.375	41660	7636.96	76649	5590.31	193990	14883.9	18217.2	56489.1	6484.38	1654.76	22384.1	13702.6	833.631	5816.63	10755.8	1584.35	10357.3	12614	7935.92	0	1358.28	20197.8	16244.4	5007.29	8696.88	30164.2	5881.2	5496.36	23421.9	8420.61	21090.4	260948
51-shoots_72h+1h	72h+1h	anoxia	reaeration	72	1	NA	560.01	610.536	10481.9	1.3149e+06	6060.89	304135	NA	NA	7050.38	0	2124.16	68338.2	7841.71	9236.53	6149.33	74605.8	46558.5	5360.68	40274.6	3306.99	1028.86	22242.9	8409.37	604.983	2179.45	5052.95	529.111	5474.02	3594.02	3019.96	0	3734.62	9469.05	4244.93	3521.94	5852.38	8754.73	1287.26	2137.77	11756	2453.07	8960.28	43646.8
52-shoots_72h+24h	72h+24h	anoxia	reaeration	72	24	1030.1	39966.6	15831.8	45318	551704	0	29791.7	413.516	1539.54	24692	0	NA	92827.1	8561.05	130137	7974.9	127359	62458.3	20314.3	103533	12707.7	3399.52	143259	30214.8	1592.55	11137.4	20048.5	4350.83	7810.85	12141.7	9786.27	1027.68	1677.16	31261.2	18289.3	18011.1	71025.7	78205.6	7948.58	6826.38	38639.4	10940.2	32480.8	140815
53-shoots_72h+24h	72h+24h	anoxia	reaeration	72	24	570.246	22637.1	1630.83	21327.7	443160	0	6840.22	NA	NA	21169.8	0	286.053	239704	11045.7	368721	8008.07	140712	1474.96	26005.1	16826.5	3536.64	NA	16867	12762.5	769.228	5519.34	6722.74	1422.43	25938.1	13416.2	7692.88	409.033	993.348	13062.4	19484.9	5584.81	6971.25	24928.1	7286.17	7509.92	29081.7	3230.89	23796.4	202836
54-shoots_72h+24h	72h+24h	anoxia	reaeration	72	24	470.968	14924.9	3121.88	16825.2	592646	0	3475.76	NA	NA	22616.1	0	96.2719	5888.05	12318.9	74431.9	9632.88	189434	NA	47011.5	50245.3	9488.33	742.494	32732.4	17691.4	1140.19	7824.52	8184.4	3090.11	36794.1	18950.4	11187.8	NA	2322.76	22628.5	31462.7	9727.71	31667.3	84747.5	21452.7	18110.9	43237.4	8353.77	32937.3	456302
55-shoots_72h+24h	72h+24h	anoxia	reaeration	72	24	1509.1	2060.8	1313.31	20799.6	1.52184e+06	449360	3.24553e+06	2754.39	740.729	730720	78074.9	11437.2	13695.7	14121.7	44536.1	8368.6	105066	234893	35446.3	97450.3	6734.76	4341.97	39234.4	23937.1	1712.7	6098.59	9449	1639.8	4279.8	11806.4	8049.81	870.024	5463.83	22206.5	15536.2	5173.51	10869	30692.5	3464.78	3944.23	21594.8	7410.98	14662.4	154338
56-shoots_start	start	normoxia	not	0	0	2321.15	259.251	1208.58	1061.67	758089	1991.54	153040	9590.92	84322.4	2.34461e+06	236247	21830.4	2243.74	44909.4	3173.73	23193	57618.7	55154.7	4503.65	146981	58745.9	9101.61	46943.4	51624.8	7968.48	5122.91	28059.2	42970.3	4635.65	7178.49	4262.36	19794.1	9712.33	26424	11295	10555.2	38632.8	115288	19966	16601.2	119791	15215	87025.9	210567
57-shoots_start	start	normoxia	not	0	0	752.917	168.785	868.715	1450.22	3.02903e+06	2903.44	109643	3303.12	10991.7	627935	326893	5819.92	NA	17764.8	3543.86	11691.2	72528.5	24709.6	1903.13	101168	13178.8	5828.48	23818.4	27787.8	979.09	2174.77	25883.9	15922.2	804.778	2999.09	1959.79	5973.63	3729.62	14633.2	5868.71	9548.68	18886.8	28287.6	4747.45	9484.98	30387.7	5048.87	31662.7	51718.3
58-shoots_start	start	normoxia	not	0	0	2589.65	518.03	536.902	335.909	808056	754.643	282899	4679.43	56017.3	1.02152e+06	115754	5081.27	1156.45	5014.76	408.06	4270.27	30500.9	37618	2589.39	86882.2	16134.2	3071.88	21248.2	23797.2	1551.08	4345.5	19611.1	16590.4	1410.06	3622.06	1914.58	7128.62	3723.94	10887.1	5032.44	6767.33	13583.5	33372.5	4361.15	8418.45	34259.2	6675.33	22020.3	71168.2
59-shoots_start	start	normoxia	not	0	0	1500.87	37.7949	851.486	460.053	693443	2590.75	118058	1389.53	19034.6	1.28844e+06	99421.9	7667.55	1872.53	11474.5	7758.19	8747.45	29497	7640.43	2532.4	49416.6	12016.9	1962.31	12493.3	17180.6	2331.1	2424.28	13694.9	10247.6	866.786	1966.48	1494.28	3947.62	2240.83	8844.52	2675.71	5148.59	8212.46	21393.4	2756.88	6538.07	29789	4478.65	15829.1	49614.2
60-shoots_start	start	normoxia	not	0	0	1547.91	317.79	775.494	350.811	1.53625e+06	2229.61	169413	2364.56	NA	259213	137957	5967.4	NA	7936.39	31430.9	6659.08	125728	36236.1	3318.09	45048.3	14199.5	2088.33	179707	25053.8	1338.35	1981.66	7905	7180.01	819.577	36624.7	6046.06	4383.57	4775.59	6289.88	102446	3363.53	4910.7	23113.5	2930.01	5392.66	15102.9	19911.1	22043.2	110857
61-shoots_start	start	normoxia	not	0	0	1858.81	163.114	542.895	266.591	1.51038e+06	2582.06	121760	2875.68	NA	352735	190932	6809.42	629.79	7123.88	2064.66	5395.36	144949	9022.9	3001.72	55112.9	14836.3	3401.74	156885	18110	2473.75	2035.97	14095.4	8543.2	1362.92	5729.85	2334.99	2450.76	6243.21	7761.85	11000	6944.37	6695.01	13758.8	2035.07	7573.44	20139.8	6990.45	17554.2	49058.9
62-shoots_normox 6h	contr 6h	normoxia	not	6	0	3065.86	755.205	1447.31	1223	1.79358e+06	4440.55	155275	8105.06	125931	1.92935e+06	264077	40814	11979.5	82925.9	12916.8	37424.2	52700.6	54585.6	4494.61	133791	41819.2	12588.1	50556.1	54956.3	9835.37	5882.1	37958.8	46476.4	5262.45	8559.52	4747.82	15485	14987.4	34820.8	13254.9	17353	37484.7	91176.5	18554.5	21982.7	113569	18286.9	68649.3	188221
63-shoots_normox 6h	contr 6h	normoxia	not	6	0	9347.76	802.502	729.931	789.922	3.80923e+06	1469.02	1.05435e+06	14335.5	8648.09	1.91311e+06	725262	37025	3256.14	55134.2	58458.7	25904	135767	32769.2	5187.41	137845	44661.8	16737.2	80955.7	69669.4	14124.9	5016.3	49427.2	53349	5543.32	7600.22	10119.2	13853.7	65460.6	27585.8	11299.6	34490.9	37611	39645.2	16496.2	32229	88329.3	14578	81984	100525
64-shoots_normox 6h	contr 6h	normoxia	not	6	0	2999.83	317.496	1838.62	960.597	1.20948e+06	935.571	520118	27924	46837.6	1.43367e+06	379974	20967	595.422	14999.2	36334.2	9519.09	38606.6	26216	3241.3	120528	39272.8	6423.72	36325.6	35067	4894.05	3780.95	30493.1	28392	2667.56	4068.96	3403.05	11121.1	12241.7	15435	5926.73	10709.6	24773.3	59393.9	5891.63	10590.7	38067	9577.21	33664.2	86519.1
65-shoots_normox 6h	contr 6h	normoxia	not	6	0	2997.57	731.594	1025.85	716.987	712825	3389.86	420629	11227.9	7603.55	1.90244e+06	292234	12534.6	1062.72	16000.1	39107.1	12554.9	35980	28741.7	5088.37	132878	47590.1	6627.88	50164.4	52427.3	5832.19	5456.01	33987.8	35290.7	3372.55	5488.77	4297.88	15903.7	7947.7	26662.8	7517.9	12293	33992	112307	9905.63	18218.8	79413.5	9552.32	33117.2	171239
66-shoots_normox 12h	contr 12h	normoxia	not	12	0	1447.98	38.0239	24.3823	31.9852	172850	1080.14	337351	8919.87	3707.59	391444	42600.5	4554.36	249.855	6673.09	2307.66	5935.18	7405.9	3072.68	674.355	24456.2	4394.99	735.064	5610.77	6932.55	188.991	945.036	7078.09	4364.34	715.647	1115.62	1161.74	2046.03	NA	4241.69	801.389	1739.16	3983.42	8127.49	1660.87	2427.89	12198	1726.28	11005.7	24338.8
67-shoots_normox 12h	contr 12h	normoxia	not	12	0	4934.25	754.408	497.777	313.136	591528	2291.12	426276	10006.1	3172.05	643318	133267	5173.43	578.788	5783.22	3217.62	11697.4	32330.3	8321.18	981.019	39622.2	4745.02	1495.7	6653.32	8378.54	516.432	2327.04	8563.9	3696.41	1717.71	1064.04	707.3	1500.91	2707.17	5709.07	1597.32	2754.71	5042.33	9566.66	916.454	3455.59	12004.1	2286.27	12587.2	23518.2
68-shoots_normox 12h	contr 12h	normoxia	not	12	0	9251.4	527.827	467.611	338.494	754799	1228.06	884860	4352.83	39145.5	2.59186e+06	225680	12202.3	3541.22	5231.9	342.257	5266.28	27778.1	5904	1797.38	83699.3	6838.95	2320.08	8450.05	11606.4	570.945	1357.67	14463.5	8846.87	437.959	1445.03	984.412	2235.98	4022.04	9126.94	2083.99	4155.75	6161.93	10861.2	1885.52	4037.22	16225.4	3723.8	18402.8	30041.4
69-shoots_normox 12h	contr 12h	normoxia	not	12	0	1787.49	52.4593	1004.82	479.185	580912	6983.19	90780.6	1008.7	7533.1	1.62272e+06	98047.1	6027.62	4715.97	7262.56	18758.2	5851.58	37365.8	8755.41	2670.31	88997.8	18532.7	2205.94	12542.5	14868.8	1054.55	2197.54	14183.7	13530.4	1046.52	2179.78	1904.48	4427.62	2245.88	12248.2	2782.69	3541.26	6873.34	47437.4	4215.71	7341.27	64383.2	4670.85	18537.8	79594
70-shoots_normox 24h	contr 24h	normoxia	not	24	0	6862.98	339.586	1292.74	744.259	548620	1499.3	164699	267.51	9500.82	1.00478e+06	73357.4	9160.03	9087.62	6563.46	36053.4	5611.3	43033.3	19166.5	2637.9	64015.5	22783.4	2169.39	14842.6	14170.3	2112.27	2894.15	11079.3	12868.9	1408.96	2287.97	1821.6	3539.4	1341.98	10917.4	3492.21	4698.26	6200.77	26021.2	2651.23	6790.82	20789.7	5573.79	12559.4	55508.4
71-shoots_normox 24h	contr 24h	normoxia	not	24	0	20876.9	1137.27	1043.02	687.835	399385	2154.23	828586	5059.34	5219.14	3.06962e+06	255098	14359.5	1938.74	9755.62	50352.9	6591.33	29271.5	7229.04	2472.22	43495.2	22833.9	1907.59	11785.5	10900.4	1891.52	2190.5	9275.85	11250.9	1165.59	2646.3	1743.65	2867.65	2699.07	8123.97	3452.42	4614.06	4040.75	25795.3	1574.44	5407.97	10867.1	4164.44	11181.6	35678.1
72-shoots_normox 24h	contr 24h	normoxia	not	24	0	10609	291.938	625.748	407.797	652768	2996.61	982939	2392.72	2348.65	868084	333251	9741.74	2293.81	9029.84	2897.19	7042.85	112847	9641.8	2827.46	78167.4	10520.5	3392.56	16216.2	15385.5	1679.22	2406.31	12300.6	8463.99	1353.18	1624.35	1330.13	1893.22	1445.84	6426.74	2302.93	5894.51	6935.91	15935	1778.32	5126.84	19760.9	3743.03	12840.9	24436.8
73-shoots_normox 24h	contr 24h	normoxia	not	24	0	332.984	1713.82	666.867	1022.07	664266	564.635	29243.1	NA	15714.4	4240.88	NA	1078.31	29201.7	10422.6	2409.27	6495.64	67100.7	5431.95	2575.13	50377.1	9034.27	2346.6	13054.8	10843.1	2002.87	4628.25	13607.6	7270.55	2022.6	2124.83	1637.77	1241.12	379.082	8548.65	3109.8	4616.12	7691.49	35163.3	4964.74	8265.22	86945.4	6131.14	23749.7	65853
74-shoots_normox 72h	contr 72h	normoxia	not	72	0	238.792	0	286.396	692.975	150666	NA	3138.88	0	1308.93	3201.68	0	NA	81224.9	3666.11	0	3425.45	29438.6	NA	750.188	7911.25	4806.05	365.382	7094.46	4453.31	1093.84	2643.8	5984.9	2499.88	5224.26	610.362	656.328	419.007	441.475	2894.44	916.315	3589.38	2147.21	6015.75	463.64	2341.05	5258.12	953.326	7608.58	14381.4
75-shoots_normox 72h	contr 72h	normoxia	not	72	0	1769.08	1049.23	1061.5	613.21	600854	937.756	93198	0	NA	357010	0	6213.9	125987	9212.4	128372	5748.95	87565.3	5170.76	1941.21	26661.3	9164.38	1281.43	13436.9	8032.56	1655.3	1613.62	7980.7	6634.29	710.847	1203.7	2436.34	1062.46	717.093	6457.51	1884.92	5818.48	3745.91	10739.4	1150.6	4065.21	14106.5	4534.66	11605.3	20552.8
76-shoots_normox 72h	contr 72h	normoxia	not	72	0	824.581	1701.62	1308	698.601	879185	434.134	15729.8	0	23808.4	49845.7	0	NA	146805	8008.13	27997.5	4905.07	103532	11497.6	2044.67	45470	22305.4	1667.97	12875.4	5888	1934.68	4464.31	9835.19	8125.67	4816.56	1654.27	1561.01	953.372	819.779	7628.47	2737.86	5663.65	4816.46	17533.8	1649.92	5157.13	12631	2805.37	24204.7	36162.7
[truncated: 255 more columns]

## Sheet: shoots processed data
Table S4. Shoots data processed as described in 'material and methods'.
id	class	anoxia	reaeration	time	time reaeration	2-Aminobutyric acid	2-Pyrrolidinone	3-Hydroxypropionic acid	4-Hydroxybutyric acid	Aconitic acid	Adenine	Alanine	Allantoin	Ascorbic acid	Asparagine	Aspartic acid	b-Alanine	b-Phenylalanine	b-Sitosterol	Butane-2,3-diol	Campesterol	Citraconic acid	Citric acid	compsug_RI=2348	compsug_RI=2376	compsug_RI=2427	compsug_RI=2499	compsug_RI=2521	compsug_RI=2538	compsug_RI=2548	compsug_RI=2555	compsug_RI=2565	compsug_RI=2573	compsug_RI=2672	compsug_RI=2714	compsug_RI=2724	compsug_RI=2735	compsug_RI=2739	compsug_RI=2742	compsug_RI=2750	compsug_RI=2764	compsug_RI=2769	compsug_RI=2793	compsug_RI=2822	compsug_RI=2829	compsug_RI=2845	compsug_RI=2859	compsug_RI=2894	compsug_RI=2917
1-shoots_anox 1h	anox 1h	anoxia	not	1	0	-1.9464	-2.32715	-2.41119	0.326327	3.8531	0.254165	4.1245	-0.762257	1.09903	4.40574	0.152882	0.37017	-1.68051	1.03674	0.0515704	0.323309	0.247293	1.32101	-1.45479	1.4984	1.21786	-0.525066	1.11105	0.964358	-0.312141	-1.07663	0.558053	0.945343	-1.44507	-0.510237	-1.08699	-0.176721	-0.0967623	0.537591	0.0605916	-0.213397	0.647141	1.56808	-0.0197992	0.184341	1.89736	-0.347774	1.02947	2.19921
2-shoots_anox 1h	anox 1h	anoxia	not	1	0	-2.09602	-3.02658	-2.25142	1.00556	3.69459	-0.536004	2.77158	-1.04478	1.58702	4.68546	-0.880039	0.479912	-0.915783	0.489328	1.62189	0.205652	1.32733	0.459111	-1.42183	2.23995	0.944421	-0.588055	0.989794	1.01231	-1.20105	-1.07498	0.638706	0.693919	-1.17956	-0.0977598	-1.29604	-0.202253	-0.804983	0.542152	0.417009	-0.365906	0.725185	1.85503	0.000914319	-0.274687	1.99022	-0.232897	1.25611	2.63136
3-shoots_anox 1h	anox 1h	anoxia	not	1	0	-2.3559	-2.83985	-1.82234	0.117679	6.08367	-1.15	4.381	-0.150307	0.256569	4.25433	0.255177	-0.315384	-2.94057	0.582149	0.67382	0.39407	2.73547	0.830276	-1.12427	2.43656	0.911811	-0.621441	0.858503	0.970761	-1.89124	-1.14743	0.8346	0.643184	-2.09446	-0.504557	-1.35986	-0.287059	-0.0949973	0.516139	0.36708	-0.513632	0.673147	1.97273	-0.817856	-0.162836	1.02919	-0.800384	1.15956	2.34254
4-shoots_anox 1h	anox 1h	anoxia	not	1	0	-1.31975	-2.51107	-2.26298	0.745948	5.23327	-1.02738	5.25253	0	2.67204	4.80201	0.537076	0.0417742	-2.86443	-0.255128	-1.83521	-0.393183	2.07039	0.90523	-1.32372	2.42893	0.493564	-0.432201	1.13617	1.19119	-1.42012	-0.957195	1.01484	0.970028	-1.70531	0.100835	-1.03782	-0.144302	0.447425	-0.0330457	0.677156	0.148685	0.890805	1.42156	-0.526066	0.178292	1.30618	-0.259243	1.05868	1.98351
5-shoots_anox 3h	anox 3h	anoxia	not	3	0	-0.974073	-1.96706	-2.22287	1.27243	4.26043	0.632671	4.43677	0.0510584	0.523194	4.46994	0.327129	0.755729	-1.33215	0.808841	-1.95108	0.0977579	0.423987	0.6535	-1.50884	1.54083	0.406508	-0.47673	0.837224	0.821836	-0.584702	-1.50859	0.61408	0.740445	-1.4407	-0.256995	-1.15844	-0.61691	0.193499	0.41598	0.348203	-0.222496	0.411436	0.855554	-0.12018	-0.00607027	1.48318	-0.278956	0.91425	2.02045
6-shoots_anox 3h	anox 3h	anoxia	not	3	0	-0.916568	-1.69393	-1.73997	1.58952	4.51919	0.505768	5.09141	0.845917	-0.358665	4.82994	0.572468	0.6774	-2.8718	0.843655	-0.466228	0.348473	1.85381	0.632864	-1.14916	2.59997	1.60358	-0.511906	1.08662	0.974396	-1.01325	-0.997781	0.750229	1.00713	-1.27984	-0.293909	-1.11082	0.260972	0.362974	0.418276	0.272518	-0.463285	0.68098	1.59835	-0.413769	-0.115228	1.17913	-0.437938	1.27585	2.3
7-shoots_anox 3h	anox 3h	anoxia	not	3	0	-0.975737	-1.53542	-1.96881	1.64335	4.40848	0.541868	5.03235	-0.537104	-0.139666	5.28201	0.207984	1.01213	-0.964301	0.394622	0.896473	-0.0258673	2.16131	1.16414	-1.28847	2.29941	0.405383	-0.450152	1.0775	1.09277	-1.0488	-1.526	1.07588	0.89219	-1.36971	0.3905	-1.06591	-0.311135	-0.0666591	0.55384	1.04976	-0.191752	0.671851	1.12842	-0.112858	0.0214434	1.54981	-0.378083	1.0188	2.07421
8-shoots_anox 3h	anox 3h	anoxia	not	3	0	-2.72921	-1.10982	-1.64446	1.70997	5.96355	0.348664	4.64981	-0.155397	-1.15862	5.24242	0.207117	-0.355511	-1.65033	-0.364601	-0.379731	-0.314659	2.86296	2.70829	-1.27395	2.5626	0.891728	-0.388556	1.36915	1.25032	-1.61992	-0.973207	1.0168	0.753471	-1.26101	0.478906	-0.894825	0.25645	0.30138	0.414575	1.18582	0.211551	0.929194	1.43492	-0.0170519	0.115244	1.88524	-0.289722	1.23195	2.16424
9-shoots_anox 6h	anox 6h	anoxia	not	6	0	-1.75602	-2.21354	-1.79885	1.04343	4.20261	0.996026	4.55305	-0.296784	-0.576274	4.33474	0.65828	0.445431	-1.94596	0.41392	1.18548	-0.18239	0.883196	0.552013	-0.967121	1.73377	1.06287	-0.525116	0.985753	0.869591	-0.862785	-1.27739	0.567603	0.846951	-1.40388	0.551701	-0.650095	-0.395647	0.582178	0.343386	1.06459	-0.267731	0.413276	1.24653	-0.00955117	-0.0087972	1.24472	-0.0969804	0.900167	2.16048
10-shoots_anox 6h	anox 6h	anoxia	not	6	0	-3.85364	-1.10415	-1.79368	1.85399	4.59843	1.32113	3.00987	-2.3527	0.185176	2.85654	-2.48948	0.436958	1.07071	0.884119	2.1048	0.487769	2.53455	0.558554	-0.909911	2.26507	0.768438	-0.236574	1.46682	1.21463	-0.926765	-0.446345	1.1021	0.722033	-1.12523	0.620658	-0.696494	-0.312608	0.336853	0.893659	0.982688	0.0558861	0.790981	1.36445	0.300462	0.260024	1.97425	0.0272263	1.79593	2.43173
11-shoots_anox 6h	anox 6h	anoxia	not	6	0	-0.782507	-1.7447	-1.54873	1.64508	4.64741	1.05688	5.59624	1.06072	-0.947975	5.60532	1.15887	0.889664	-2.14376	0.727773	0.467121	0.398402	1.54005	0.821962	-1.43149	2.42874	0.941604	-0.692085	0.662623	0.843862	-1.73567	-1.45983	0.699714	0.511294	-1.86665	-0.053981	-0.929519	-0.183509	-0.00921465	0.576197	0.297917	-0.478631	0.544015	0.986168	-0.748136	-0.18993	1.10162	-0.333302	1.17542	1.86404
12-shoots_anox 6h	anox 6h	anoxia	not	6	0	-0.861344	-1.49186	-1.99616	1.25325	4.02068	1.31956	4.43475	-0.161448	-0.127094	4.99089	0.022292	-0.0392599	-1.08212	0.141988	0.126721	-0.138739	1.35419	1.70868	-0.7891	2.2989	1.44364	-0.813867	1.28514	1.33734	-1.15255	-0.889243	0.846498	0.94838	-1.34472	0.0357914	-0.377541	0.259061	-0.598475	0.886115	0.31483	0.0817075	0.81938	1.58391	0.143527	0.156351	1.82507	-0.324244	1.17758	2.76521
13-shoots_anox 12h	anox 12h	anoxia	not	12	0	-0.332038	-1.39682	-1.85166	1.30338	5.47277	2.16316	5.75173	0.247443	-1.22621	4.0142	1.16215	0.0164436	-1.36906	-0.493034	0.871888	-0.463487	2.32987	2.07075	-0.770768	2.25614	-0.112119	-0.230517	1.02338	1.06453	-1.80348	-1.28211	1.00173	0.0446102	-2.05596	-0.10136	0.0443339	-0.652052	-0.0690814	1.03011	0.0949229	0.458576	0.79739	-0.00561094	-1.05004	-0.0318368	1.26575	-0.768634	1.34507	1.74055
14-shoots_anox 12h	anox 12h	anoxia	not	12	0	-1.70501	-1.0716	-2.30462	1.15151	5.75983	2.24235	4.16864	-1.44788	-1.88588	3.31171	1.21372	-0.621212	0.271578	-0.197203	2.07018	-0.284029	3.13691	3.2619	-0.525532	2.13204	-0.317867	-0.427392	1.35177	1.12668	-1.6255	0.0427389	0.917634	-0.358736	-0.67706	0.13993	-0.48876	-0.842876	0.525393	1.14294	0.593571	0.48621	0.812675	0.0486044	-0.877996	0.0971134	1.22026	-0.513817	1.23604	2.13491
15-shoots_anox 12h	anox 12h	anoxia	not	12	0	-2.01055	-0.812246	-2.24141	1.20608	5.38833	1.84891	3.77927	-1.90101	-0.989255	2.94563	0.817638	-0.979691	0.218887	-0.16118	2.28101	-0.130395	2.8382	2.87333	-0.231873	2.227	0.0430545	-0.560766	1.43066	1.20489	-1.78572	0.406414	1.19105	-0.201751	0.398896	0.657783	-0.0799457	-1.08632	0.222419	1.29445	1.10344	0.533837	0.837559	0.998564	-0.258536	0.30602	1.53613	0.14573	1.50051	2.86676
16-shoots_anox 12h	anox 12h	anoxia	not	12	0	-0.422315	-1.34702	-1.99322	1.37379	5.35605	2.03919	5.63212	0.113437	-0.233882	3.90256	1.04371	-0.071493	0.350786	-0.646175	0.882322	-0.652273	2.28983	1.94196	-1.01174	2.1509	-0.326001	-0.366285	1.0712	1.19683	-1.89935	-1.88284	0.861685	-0.119776	-2.89884	-0.0881434	-0.158747	-0.661242	-0.0867514	1.07761	0.0129519	0.320818	1.03961	-0.104037	-1.31141	-0.20753	1.30582	-1.10709	1.38642	1.7625
17-shoots_anox 24h	anox 24h	anoxia	not	24	0	-1.89855	1.70314	-0.761906	2.09565	2.72131	-4.11782	0.4753	-7.15623	-0.967511	1.60508	-2.48948	-3.96261	-0.335279	-0.281638	2.70325	-0.430734	1.87076	-2.90822	0.735984	1.49429	0.156329	-2.83938	0.818697	0.875588	-1.46092	0.213336	0.816922	-0.924666	0.99403	1.13676	0.366472	-4.88552	-2.07383	1.07838	1.44549	-0.295036	0.059224	1.36674	-0.344549	0.0373923	1.38483	-0.0568001	1.42902	2.9572
18-shoots_anox 24h	anox 24h	anoxia	not	24	0	-1.2828	-0.580745	-1.51539	1.56903	2.98436	2.53304	3.43985	-2.16386	-1.31162	4.33367	1.31141	0.456712	0.660873	-0.523465	3.05624	-0.686448	1.36091	1.44305	0.200248	2.07991	-0.0521842	-1.27571	1.41291	1.30515	-1.52255	-0.574742	0.687127	-0.469791	-1.23361	0.257994	0.0669148	-1.02107	-1.32314	1.2493	0.262461	-0.0108947	0.533913	0.501215	-0.418795	0.56824	1.56193	-0.311347	1.08211	2.62359
19-shoots_anox 24h	anox 24h	anoxia	not	24	0	-2.18575	0.168102	-1.37527	1.71489	5.24651	3.11167	5.0616	-3.6694	-0.861201	1.73822	2.77865	0.681502	1.65669	-3.47416	1.54653	-3.43691	4.22736	2.01939	-0.927293	0.80452	-3.15588	-2.7779	-0.0777295	-0.156624	-4.11173	-3.49228	-1.23316	-3.72111	-4.50828	-2.6943	-3.10268	-3.08028	-2.74234	-1.97266	-2.66708	-2.19196	0.0945203	-1.71347	-2.96389	-2.40358	0.278949	-2.90632	-0.39323	-0.980109
20-shoots_anox 24h	anox 24h	anoxia	not	24	0	-3.59951	1.08883	-0.942859	1.77431	5.33915	-4.11782	0.634057	-7.15623	-1.42468	0.78437	-2.48948	-3.7757	1.54242	-0.275541	4.00175	-0.235791	4.30953	2.05777	1.04254	2.37102	1.0979	-0.973192	1.67179	0.873863	-1.54523	0.119646	0.90966	-0.956149	1.28353	1.25954	0.406287	-2.2178	-0.833654	1.4265	1.54779	0.330629	0.42897	1.34777	0.105995	0.289901	1.42709	0.0924237	1.52849	3.81311
21-shoots_anox 72h	anox 72h	anoxia	not	72	0	-5.81464	1.63259	-1.76764	1.55432	5.51	-4.11782	0.964318	-7.15623	-2.26753	0.965083	-2.48948	-3.32396	4.18428	0.238269	2.46997	0.0280402	3.89801	-2.90822	0.982022	0.816231	-1.07757	1.72343	0.855372	0.558834	-1.66244	-0.287342	0.254556	-1.4824	1.33042	-0.0599153	-0.186083	-4.88552	-2.38527	0.882694	-0.119298	0.403976	-0.0392873	0.556395	-1.23324	-0.29105	1.42245	-1.29688	1.15923	2.85773
22-shoots_anox 72h	anox 72h	anoxia	not	72	0	-2.45831	0.771362	-0.965221	2.11596	6.13575	-4.11782	3.05873	-7.15623	-4.07595	0.882634	-2.48948	-1.45032	3.21049	0.387153	1.11376	0.123791	4.92048	-0.0185271	0.299033	2.0389	-0.175142	-1.07147	1.45767	0.759779	-2.26151	-0.374135	0.0369832	-1.9224	0.295542	0.403133	-0.229712	-2.28204	-0.83437	1.12158	0.654449	0	0.435728	0.259219	-1.35446	-0.323549	1.20199	-0.525194	1.00437	2.35714
23-shoots_anox 72h	anox 72h	anoxia	not	72	0	-5.81464	-0.218996	-1.23925	1.33841	5.04413	-4.11782	-0.243964	-7.15623	-4.07595	1.16493	-2.48948	-2.96579	-4.55001	-1.09593	3.75126	-1.00368	4.91581	-2.90822	1.38325	1.48728	0.423492	-2.74146	1.54547	1.09624	-1.55977	0.229598	-0.0048024	-1.46231	1.52281	1.63618	0.32525	-4.88552	-0.875164	0.63502	2.15855	0.0618957	0.413241	1.89201	-0.469667	-0.260037	1.43624	0.252359	1.44265	2.34833
24-shoots_6h+1h	6h+1h	anoxia	reaeration	6	1	-0.666474	-1.93884	-1.28957	1.18663	4.45113	0.215069	5.12426	0.451278	0.588194	4.375	1.96712	1.30985	-2.09283	0.58853	-0.325885	0.0451409	0.873018	0.279839	-1.39727	1.93854	1.17496	-0.294488	0.961026	0.879822	-0.537158	-1.25259	0.647017	0.891627	-1.45499	-0.882725	-0.826679	-0.202539	0.954404	0.697602	-0.459323	-0.129153	0.292484	0.987651	-0.550538	0.0294725	0.980458	-0.62107	0.903544	1.78977
25-shoots_6h+1h	6h+1h	anoxia	reaeration	6	1	-1.76946	-1.7217	-1.89627	1.49195	3.95187	1.35922	4.17381	-0.875693	-0.41575	3.96157	-0.166262	0.353156	-1.07541	0.633759	0.0802534	0.146615	1.91115	0.545172	-0.7937	2.26526	1.41366	-0.6072	1.09101	0.99213	-1.25881	-1.39807	0.569374	0.700689	-1.62788	0.0399918	-0.383371	0.170502	0.180044	0.83858	0.416531	-0.182073	0.672191	1.29031	0.166366	-0.00116067	1.62046	-0.377524	1.00746	2.32224
26-shoots_6h+1h	6h+1h	anoxia	reaeration	6	1	-1.67456	-2.03954	-1.78645	1.48592	4.52011	1.18816	5.04412	0.85947	-0.665349	4.47285	0.220905	0.282503	-2.51461	0.652594	0.385248	0.353559	1.28764	0.736959	-1.07959	2.59024	0.694251	-0.68148	0.683577	0.742446	-2.21392	-1.34944	0.645529	0.512982	-1.76392	0.0728278	-0.884579	-0.381047	-0.586017	0.666139	0.377253	-0.605783	0.636464	1.21087	-0.580144	-0.1694	1.22196	-0.497212	1.16793	2.15901
27-shoots_6h+1h	6h+1h	anoxia	reaeration	6	1	-1.24404	-1.19325	-2.02718	1.46078	4.7096	1.64593	4.9718	-0.124547	-0.251763	4.85606	0.763714	0.298263	-1.23704	0.676428	0.683046	0.311482	2.41394	2.04754	-0.765959	2.40673	0.461888	-0.453504	1.33112	1.40887	-1.38126	-0.702575	1.02119	0.655078	-1.46011	0.37515	-0.661354	-0.365758	-0.354369	0.824811	0.775909	0.16326	0.852323	1.08554	0.0682675	0.254292	2.19068	-0.322187	1.25521	2.46103
28-shoots_6h+24h	6h+24h	anoxia	reaeration	6	24	0.191593	-1.7863	-1.34127	-0.0845917	3.90449	1.13365	4.09321	0.210464	-0.673984	4.72065	2.46328	1.34331	-1.26558	1.43754	2.07136	0.937439	0.513595	1.20818	-0.30696	2.38918	2.03031	-0.676225	0.993169	1.13899	-0.64282	-0.905499	0.94916	1.00276	-1.17232	-0.676068	-0.344741	0.280506	-0.0442948	1.0256	-0.217951	-0.431793	0.699188	1.80489	0.318657	0.00882026	1.3434	0.347708	1.33232	2.89669
29-shoots_6h+24h	6h+24h	anoxia	reaeration	6	24	-0.653663	-0.614149	-1.51923	0.49538	3.84087	0.702127	3.23717	-0.613504	-1.03968	3.87895	1.60887	0.479413	0.433776	1.30293	2.04145	0.848924	2.34	1.20034	0.160602	2.53286	1.85263	-0.806671	1.1707	1.21779	-0.932356	-0.0990287	0.72793	0.643037	-0.903136	-0.068452	0.146219	-0.0777959	-0.431782	1.32968	0.234265	-0.257272	0.94012	1.58704	0.313682	0.109708	1.44133	0.225455	1.50195	3.08174
30-shoots_6h+24h	6h+24h	anoxia	reaeration	6	24	-3.86893	0.0822404	-1.34252	1.06301	4.00651	0.42566	-0.195536	-3.05732	-1.24965	0.854778	-2.48948	-4.26997	1.0874	1.18554	2.21111	0.709094	3.27008	1.27034	0.46794	2.72314	1.95249	-0.613499	1.44499	1.37445	-1.05639	0.478618	0.756748	0.443268	-0.656008	0.227569	0.488089	-0.149891	-0.513617	1.59659	0.501255	0	1.23181	1.59628	0.510673	0.281652	1.65852	0.103243	1.7404	3.35669
31-shoots_6h+24h	6h+24h	anoxia	reaeration	6	24	-2.69285	-0.651814	-1.20299	0.809352	4.04557	0.777268	-0.417289	-3.74735	-1.27082	1.43258	-2.48948	-5.36897	0.905619	1.51475	1.98415	1.21773	1.44812	1.73484	0.312866	2.88038	1.39316	-1.46381	1.17517	1.348	-1.25171	-0.0164927	0.557209	0.529652	-1.36671	0.428112	0.497318	-0.437861	-0.7152	1.66248	0.728625	-0.212884	1.0433	1.36136	0.159067	0.265152	1.55647	0.532729	1.64299	3.17727
32-shoots_12h+1h	12h+1h	anoxia	reaeration	12	1	-3.19677	-1.34976	-2.21045	1.15964	3.31432	2.18168	2.10763	-2.7423	-0.600018	4.37893	0.811798	-0.415595	0.522001	0.117119	1.94902	-0.234831	1.22653	2.69145	-0.149335	2.42664	0.20345	-0.739271	1.35919	1.35484	-1.76143	-0.853604	0.996073	0.316679	-1.68298	0.405814	-0.153031	-0.343732	-0.859207	1.21806	0.78835	0.167438	0.745644	0.966664	0.133421	0.140578	1.56829	0	1.29777	2.97965
33-shoots_12h+1h	12h+1h	anoxia	reaeration	12	1	-4.2052	0.468029	-1.02723	2.22804	4.07065	0.0982882	1.58729	-4.54142	-0.425924	0.750926	-2.48948	-6.97841	2.16211	0.0992533	1.19971	0.063315	2.43933	1.77547	0.103231	2.84462	1.12969	-0.403213	1.48778	1.20232	-1.79469	0.610925	1.22723	0	0.378912	0.895764	0.731822	-1.9223	-0.684458	1.81977	1.15135	0.255406	0.58784	1.53509	-0.1395	0.395143	1.38154	-0.149409	1.4809	3.17254
34-shoots_12h+1h	12h+1h	anoxia	reaeration	12	1	-3.28416	-0.61454	-1.14264	1.93239	3.71078	1.76335	2.19729	-1.62173	-1.55295	4.91393	0.896053	-0.467107	0.154929	-0.6387	2.01945	-0.697591	0.962889	2.7863	-0.319402	2.61682	0.770448	-1.49268	1.01372	1.00945	-2.15961	-1.01353	0.538307	-0.183757	-1.46536	0.714747	0.252392	-0.60646	-1.19658	1.40958	0.790643	-0.684267	0.564619	1.07629	-0.107059	0.152291	1.31649	-0.0186361	1.36646	3.25867
35-shoots_12h+1h	12h+1h	anoxia	reaeration	12	1	-5.81464	0.265783	-1.41333	1.845	3.87323	-4.11782	0.635477	-7.15623	-0.793761	0.9774	-2.48948	-6.97841	1.289	0.0202015	2.42488	0.0151014	2.8574	0.48379	0.392787	2.76272	0.889952	-0.461501	1.95644	1.55041	-0.918819	1.01135	1.49308	-0.114039	1.79527	1.17793	0.470542	-1.42321	-1.21565	1.74728	1.48159	0.936858	1.02333	1.94453	0.0380689	0.463183	1.73201	0.371035	1.96875	2.96563
36-shoots_12h+24h	12h+24h	anoxia	reaeration	12	24	-2.45535	0.137765	-1.08076	0.981748	3.47397	-4.11782	-0.780698	-3.89149	-1.2634	1.50906	-2.48948	-4.52937	-1.86658	0.278098	1.56797	0.248966	2.92132	0.97934	1.42567	2.78246	1.81185	-0.724795	1.96999	1.5989	-1.16141	1.44972	1.36164	-0.282142	2.81614	1.01019	0.994576	-1.17962	-0.873692	2.02201	1.48264	1.08341	1.18574	2.00437	0.876717	0.95214	2.18739	0.273531	1.97656	3.4929
37-shoots_12h+24h	12h+24h	anoxia	reaeration	12	24	-1.97569	0.53763	-0.565626	1.50888	2.94431	-4.11782	0.917406	-3.90106	-4.07595	1.58864	-2.48948	-3.89151	0.295777	-0.529345	3.12078	-0.379654	2.74751	1.6541	1.47915	2.81435	1.65315	-1.79927	2.07548	1.69914	-0.924643	1.45904	1.40601	-0.255778	2.60987	1.27276	1.50566	-1.27875	-0.536271	2.35431	1.59931	0.74178	0.940958	1.87588	0.591536	1.01698	1.95738	0.426048	2.05183	3.5348
38-shoots_12h+24h	12h+24h	anoxia	reaeration	12	24	-2.86873	0.804042	-0.780666	1.79511	3.27784	-4.11782	0.326516	-4.80398	-1.65548	0.998973	-2.48948	-4.42432	-0.531688	0.645694	0.303944	0.403934	1.49729	1.14682	0.78659	2.5886	0.975271	-1.33025	1.39946	1.30461	-1.85811	0.473502	1.12279	-0.0809121	0.404388	1.10652	0.845855	-1.83827	-0.924886	1.92858	1.54452	0.207825	0.666574	2.02149	0.600957	0.750185	1.81142	0.606426	1.99547	3.78572
39-shoots_12h+24h	12h+24h	anoxia	reaeration	12	24	-2.45675	-0.0807126	-0.607217	1.98637	2.63482	-4.11782	0.808587	-7.15623	-4.07595	1.30516	-2.48948	-6.97841	-2.13108	-0.0591057	2.95447	-0.243679	1.5976	-2.90822	0.970165	2.21765	0.996432	-1.36928	1.30776	1.15213	-1.71929	0.619143	1.00166	-0.32907	0.691068	1.1788	0.612352	-4.88552	-1.22481	1.56111	1.53221	-0.0669438	0.511	1.95564	0.453821	0.590003	1.67605	0.499904	1.79166	3.54551
40-shoots_24h+1h	24h+1h	anoxia	reaeration	24	1	-2.04975	1.33843	-0.919454	1.95311	3.44343	-4.11782	2.16467	-7.15623	-0.549866	0.889165	-2.48948	-2.14778	3.37868	-0.248326	3.32827	-0.34643	2.23526	3.33246	0.736793	2.167	0.364525	-1.03635	1.15846	0.88874	-1.34149	0.263423	0.858712	-0.89343	1.1551	0.75189	0.232396	-3.27608	-1.27371	1.46949	1.06044	0.0440278	0.0388098	0.666687	-0.362569	0.365725	1.1433	-0.111689	1.323	3.42975
41-shoots_24h+1h	24h+1h	anoxia	reaeration	24	1	-0.981966	-0.632788	-1.30197	1.59557	3.61839	2.93225	4.52741	-2.22007	-1.50578	4.40495	1.67781	0.798179	0.43128	-0.593857	1.71765	-0.829557	2.83049	1.63756	0.112068	2.62244	0.10741	-0.869985	1.11169	1.05913	-1.46838	-0.842853	0.431542	-0.558063	-1.47869	0.480785	0.0478444	-1.61999	-0.949065	1.46412	0.728698	-0.480915	0.432392	0.1028	-0.756719	-0.145963	1.03361	-0.0218694	1.15225	3.12824
42-shoots_24h+1h	24h+1h	anoxia	reaeration	24	1	-3.26355	1.64244	-0.882328	1.82407	5.80014	-4.11782	-0.592086	-4.68145	-0.991941	1.23407	-2.48948	-6.97841	2.71116	-1.86472	2.19538	-1.82747	4.51708	-2.90822	1.20813	2.49195	1.35291	-0.967206	1.76777	1.00218	-1.16269	0.380471	0.890034	-1.04451	2.25231	1.34201	0.515201	-1.77092	-0.976257	1.2225	1.65465	0.471738	0.177742	1.13109	-0.467008	0.20713	1.22575	-0.318395	1.03733	2.64463
43-shoots_24h+1h	24h+1h	anoxia	reaeration	24	1	-3.14136	0.177363	-1.45251	1.9159	6.52111	1.09634	2.23867	-7.15623	-4.07595	0.549906	-2.48948	-0.799572	2.18974	-0.00260197	0.721453	-0.00607057	4.82655	2.08706	0.290411	2.3475	0.537637	-0.731466	1.53385	0.823821	-1.64747	0	0.572827	-1.86601	1.22542	0.0396241	0.11481	-1.88614	0.414805	1.33156	0.0541144	0.393715	0.983611	0.391222	-1.32273	0.142296	1.13748	-0.399624	1.16245	2.42776
44-shoots_24h+24h	24h+24h	anoxia	reaeration	24	24	-3.87603	-0.245454	-0.901408	1.64071	3.20386	3.30729	2.89788	-7.15623	-1.9865	3.436	0.495359	-0.674483	1.85667	-0.0639522	2.11308	-0.190573	1.21772	3.47765	0.738606	2.66075	0.496416	-0.967459	1.34569	1.25597	-1.85955	-0.34688	0.389226	-0.580505	-0.687998	1.2818	0.550248	-1.62399	-1.30158	1.6213	1.64601	-0.57756	0.463244	1.51612	0.229283	0.417615	1.73981	0.968215	2.33451	3.99746
45-shoots_24h+24h	24h+24h	anoxia	reaeration	24	24	-2.33398	1.48694	-0.215533	2.07408	3.4855	-4.11782	1.21248	-7.15623	-1.71347	1.38405	-2.48948	-4.29714	3.2526	0.188537	3.61164	0	2.04916	3.07215	0.961629	2.55634	0.699871	-1.24912	1.2658	1.0955	-1.91347	0.0247999	0.640187	-0.707597	-0.211489	0.999775	0.717761	-2.44084	-0.94952	1.75218	1.25566	-0.173836	0.527076	2.21365	0.620727	0.654361	1.80802	0.486066	1.79584	4.08251
46-shoots_24h+24h	24h+24h	anoxia	reaeration	24	24	-2.74292	0.537711	-1.36936	0.96837	3.13443	-4.11782	-0.190162	-3.63174	-1.4259	1.25307	-2.48948	4.03418	-1.07549	-0.176684	3.26597	-0.363718	3.0353	-2.90822	1.96136	2.82136	1.74629	-1.29536	1.88904	1.51355	-1.01399	0.903349	1.15992	-0.281603	1.90835	2.00645	1.16173	-2.44477	-0.337844	2.09725	2.43358	0.356081	0.51968	2.45444	1.32914	1.2684	2.44948	0.998116	2.36082	4.5263
47-shoots_24h+24h	24h+24h	anoxia	reaeration	24	24	-3.53838	0.112906	-1.26871	1.62879	4.9971	-4.11782	-0.560415	-4.08867	-4.07595	1.30714	-2.48948	4.09979	0.421181	-0.926732	3.98622	-0.730274	4.55531	-2.90822	1.3187	1.89405	1.13503	-3.5946	1.82423	1.17398	-1.14969	0.565658	0.219789	-0.877161	2.16645	0.617626	0.509482	-2.74523	-1.23799	1.44793	0.894982	0.424516	0.324245	1.37933	-0.206875	0.408025	1.6636	-0.474608	1.37935	2.76519
48-shoots_72h+1h	72h+1h	anoxia	reaeration	72	1	0.834872	-0.859863	-0.547885	1.08255	3.62922	2.5808	5.24198	-0.975678	-1.73414	6.26017	2.91174	1.61199	0.0274225	-0.184537	2.56087	-0.287391	1.75182	1.96954	0.134221	2.12537	-0.110819	-1.16636	1.08075	0.883932	-1.53389	-0.840817	0.493064	-1.22388	-1.28732	-0.144055	-0.368911	-1.27853	-1.58835	0.761644	0.062229	-0.671939	0.850553	0.316648	-0.744005	-0.543747	0.972446	0.542919	1.1693	2.67816
49-shoots_72h+1h	72h+1h	anoxia	reaeration	72	1	-2.17297	1.22674	-1.17181	1.0957	4.4548	-4.11782	-0.170543	-5.54679	-4.07595	1.30157	-2.48948	-6.97841	3.79354	0.406624	3.34807	0.123095	3.6431	-2.90822	0.865586	0.472027	-1.54644	-5.20403	1.07587	0.697386	-1.84893	-0.354628	-0.164356	-2.11167	1.25556	-0.129104	-0.0757803	-4.88552	-1.6585	0.934539	0.378391	-0.103706	0.231766	0.781632	-1.09303	-0.0535259	1.42069	-1.05291	1.35648	3.00868
50-shoots_72h+1h	72h+1h	anoxia	reaeration	72	1	-5.81464	0.958263	-1.37622	1.29876	4.60337	-4.11782	0.312905	-7.15623	-1.6248	0.704362	-2.48948	-3.61622	1.96882	0.272279	2.57852	-0.0396874	3.50709	0.939558	1.14164	2.27333	0.108675	-1.25707	1.34763	0.856863	-1.94269	0	0.614727	-1.30054	0.576971	0.774088	0.310678	-4.88552	-1.4545	1.24485	1.02703	-0.149827	0.402243	1.64593	0.0110387	-0.0566351	1.39295	0.369961	1.2881	3.8036
51-shoots_72h+1h	72h+1h	anoxia	reaeration	72	1	-5.81464	-1.86522	-1.77884	1.06422	5.89609	0.516433	4.43205	-7.15623	-4.07595	0.667659	-2.48948	-0.532044	2.93905	0.774034	0.937743	0.530921	3.0268	2.55529	0.393669	2.4103	-0.0893842	-1.25697	1.8166	0.843924	-1.78798	-0.506352	0.33455	-1.92198	0.414591	-0.00615112	-0.180178	-4.88552	0.0322245	0.962606	0.160302	-0.0264119	0.481425	0.884172	-1.0329	-0.525661	1.17894	-0.388084	0.907379	2.49071
52-shoots_72h+24h	72h+24h	anoxia	reaeration	72	24	-2.11757	1.54082	0.614798	1.66648	4.16579	-4.11782	1.24701	-3.03028	-1.71574	1.05926	-2.48948	-6.97841	2.38351	0	2.72136	-0.0709239	2.69979	1.98728	0.864102	2.49267	0.394981	-0.92359	2.81743	1.26111	-1.68189	0.263082	0.850929	-0.676856	-0.0917096	0.349419	0.133757	-2.11991	-1.63012	1.29515	0.759092	0.743766	2.11582	2.21212	-0.0742306	-0.226429	1.50705	0.245222	1.33342	2.80023
53-shoots_72h+24h	72h+24h	anoxia	reaeration	72	24	-2.2491	1.43218	-1.19832	1.3726	4.40652	-4.11782	0.23541	-7.15623	-4.07595	1.36516	-2.48948	-2.93899	3.79199	0.714631	4.22263	0.39304	3.2593	-1.29878	1.57088	1.13555	-0.424233	-5.20403	1.13795	0.859105	-1.94978	0.020849	0.218086	-1.33504	1.5683	0.909056	0.352885	-2.58137	-1.69408	0.882332	1.28223	0.0326399	0.254384	1.52858	0.298568	0.328814	1.6827	-0.514652	1.48212	3.62499
54-shoots_72h+24h	72h+24h	anoxia	reaeration	72	24	-2.42157	1.03443	-0.530166	1.15428	4.716	-4.11782	-0.422788	-7.15623	-4.07595	1.45006	-2.48948	-4.00918	0.104323	0.842532	2.64128	0.59658	3.57544	-2.90822	2.18179	2.24832	0.581461	-1.96634	1.81976	1.20448	-1.53741	0.38866	0.433629	-0.540395	1.93674	1.27322	0.746218	-4.88552	-0.825846	1.45061	1.7802	0.606377	1.78668	2.77107	1.39725	1.22791	2.0981	0.454112	1.826	4.45455
55-shoots_72h+24h	72h+24h	anoxia	reaeration	72	24	-1.75489	-1.4433	-1.89385	0.868535	5.16128	3.94143	5.91864	-1.1532	-2.46652	4.42763	2.19127	0.270472	0.450682	0.481314	1.6299	-0.0419109	2.48819	3.29273	1.40162	2.41295	-0.259115	-0.698069	1.50316	1.00903	-1.62833	-0.358339	0.0795113	-1.67183	-0.712491	0.302241	-0.0807489	-2.30563	-0.468247	0.933987	0.576777	-0.522846	0.219515	1.25762	-0.923748	-0.794142	0.906057	-0.163434	0.518888	2.87275
56-shoots_start	start	normoxia	not	0	0	-1.93162	-4.12364	-2.58423	-2.71384	3.85712	-2.08477	2.25702	-0.512862	1.66097	4.9862	2.6912	0.309625	-1.96554	1.03097	-1.61877	0.37017	1.28017	1.23646	-1.26879	2.21662	1.29954	-0.565229	1.07526	1.17032	-0.698185	-1.13996	0.560636	0.986831	-1.2399	-0.802591	-1.32386	0.211703	-0.500284	0.500592	-0.349321	-0.417057	0.880423	1.97375	0.220349	0.0357933	2.01207	-0.0514005	1.69253	2.57613
57-shoots_start	start	normoxia	not	0	0	-2.26028	-3.75561	-2.11722	-1.60477	6.03952	-0.910584	2.72075	-0.781614	0.420655	4.46595	3.81315	-0.215194	-4.55001	0.90074	-0.711266	0.482359	2.3075	1.23071	-1.33298	2.6403	0.602129	-0.213726	1.19398	1.34811	-1.99761	-1.19956	1.27714	0.791235	-2.19367	-0.878171	-1.30365	-0.189126	-0.660176	0.706809	-0.206847	0.279921	0.961984	1.36594	-0.418875	0.273228	1.43756	-0.357317	1.47866	1.96933
58-shoots_start	start	normoxia	not	0	0	-0.724355	-2.3336	-2.29782	-2.76679	5.01875	-1.95739	3.96921	-0.132702	2.34978	5.25316	3.07559	-0.0503182	-1.53052	-0.0634926	-2.57222	-0.224202	1.74188	1.9516	-0.724455	2.78867	1.10506	-0.553589	1.38039	1.49369	-1.23693	-0.206739	1.30022	1.13295	-1.33225	-0.388835	-1.02638	0.288238	-0.361097	0.7117	-0.0599742	0.236228	0.932976	1.83185	-0.203144	0.454547	1.85808	0.22254	1.41609	2.58917
59-shoots_start	start	normoxia	not	0	0	-1.17349	-4.85512	-1.74031	-2.35595	4.96213	-0.627592	3.19164	-1.25058	1.36672	5.58165	3.01983	0.457459	-0.95225	0.860588	0.469211	0.589224	1.80475	0.453916	-0.65037	2.32075	0.906772	-0.905418	0.945655	1.26424	-0.7332	-0.694004	1.03748	0.747509	-1.7225	-0.903291	-1.17789	-0.206425	-0.77269	0.60026	-0.595323	0.0591854	0.526114	1.48354	-0.565438	0.298104	1.8146	-0.0802163	1.18231	2.32474
60-shoots_start	start	normoxia	not	0	0	-1.06146	-2.64473	-1.75262	-2.54587	5.83873	-0.696538	3.63398	-0.637775	-4.07595	4.05928	3.42858	0.287945	-4.55001	0.573093	1.94943	0.397616	3.33575	2.09169	-0.298975	2.30937	1.15484	-0.762002	3.69296	1.72266	-1.20693	-0.814429	0.56913	0.472936	-1.69733	2.10236	0.301041	-0.0205029	0.0651524	0.340577	3.13098	-0.285374	0.0930518	1.64205	-0.423359	0.186674	1.21652	1.49291	1.59464	3.20988
61-shoots_start	start	normoxia	not	0	0	-0.998926	-3.43217	-2.2297	-2.9409	5.70125	-0.670274	3.18319	-0.562571	-4.07595	4.24686	3.63306	0.299446	-2.08123	0.344592	-0.893895	0.0666792	3.35752	0.580905	-0.519675	2.39052	1.07822	-0.394574	3.43665	1.2776	-0.713126	-0.907889	1.02699	0.526275	-1.30923	0.126829	-0.770852	-0.722461	0.212633	0.43036	0.779035	0.31907	0.282501	1.00281	-0.908332	0.405787	1.38384	0.325685	1.24643	2.27416
62-shoots_normox 6h	contr 6h	normoxia	not	6	0	-1.77268	-3.17377	-2.5233	-2.6917	4.59896	-1.40223	2.15219	-0.800519	1.94272	4.67193	2.68323	0.816016	-0.409812	1.52494	-0.334482	0.729309	1.07162	1.10676	-1.39013	2.00327	0.840348	-0.360254	1.03007	1.11353	-0.607023	-1.1211	0.743492	0.945937	-1.23241	-0.745964	-1.33532	-0.153134	-0.1858	0.657208	-0.308638	-0.0392438	0.730925	1.61979	0.0277045	0.197246	1.8394	0.0131749	1.336	2.34461
63-shoots_normox 6h	contr 6h	normoxia	not	6	0	-0.657839	-3.113	-3.20778	-3.1288	5.35221	-2.50838	4.0677	-0.230236	-0.735638	4.66351	3.69356	0.718619	-1.71243	1.11679	1.17534	0.361421	2.01796	0.596513	-1.24674	2.03315	0.906142	-0.075345	1.50093	1.35079	-0.24504	-1.28028	1.00752	1.08388	-1.18038	-0.864799	-0.578539	-0.264427	1.28847	0.424324	-0.468205	0.647719	0.734321	0.786993	-0.0898479	0.57989	1.5881	-0.213464	1.51355	1.71743
64-shoots_normox 6h	contr 6h	normoxia	not	6	0	-1.22164	-3.46748	-1.71118	-2.3604	4.77775	-2.38679	3.93386	1.00929	1.52649	4.94779	3.61991	0.722756	-2.83868	0.387804	1.27256	-0.0668955	1.33323	0.946175	-1.14422	2.47169	1.35034	-0.460198	1.27233	1.23707	-0.732175	-0.990221	1.09731	1.02591	-1.33903	-0.916808	-1.09552	0.088652	0.184654	0.41644	-0.540723	0.0509441	0.88957	1.764	-0.546662	0.0397763	1.31915	-0.0608087	1.19624	2.14017
65-shoots_normox 6h	contr 6h	normoxia	not	6	0	-1.25723	-2.66756	-2.32951	-2.68773	4.21421	-1.13424	3.68672	0.0633748	-0.326414	5.19586	3.32253	0.173463	-2.2942	0.417566	1.31127	0.175085	1.22793	1.00332	-0.728071	2.5344	1.50759	-0.463745	1.56028	1.6044	-0.591637	-0.658312	1.17097	1.20859	-1.13936	-0.652326	-0.896908	0.411525	-0.282147	0.928238	-0.337742	0.153998	1.17109	2.36621	-0.0619263	0.547422	2.01964	-0.0982451	1.14502	2.78803
66-shoots_normox 12h	contr 12h	normoxia	not	12	0	-0.466067	-4.10577	-4.55013	-4.27872	4.31619	-0.759143	4.98489	1.35205	0.474147	5.13361	2.91563	0.67985	-2.22311	1.06185	0	0.944663	1.16604	0.286317	-1.23023	2.36065	0.644231	-1.14403	0.888452	1.09999	-2.50229	-0.892767	1.12077	0.637232	-1.1708	-0.726827	-0.686312	-0.120336	-4.35178	0.608727	-1.05764	-0.282834	0.545906	1.25902	-0.328895	0.0507858	1.66504	-0.290266	1.56218	2.35584
67-shoots_normox 12h	contr 12h	normoxia	not	12	0	0.449263	-1.42876	-1.84454	-2.30806	5.23577	-0.317896	4.90815	1.15626	0.00744005	5.3197	3.74542	0.496599	-1.69376	0.608023	0.0217052	1.31243	2.32907	0.971867	-1.1661	2.53245	0.410159	-0.74434	0.748179	0.978736	-1.80775	-0.302339	1.00062	0.160426	-0.605944	-1.08487	-1.49324	-0.740863	-0.151032	0.595119	-0.67861	-0.133625	0.470931	1.11135	-1.23418	0.0930559	1.33831	-0.320015	1.38574	2.01084
68-shoots_normox 12h	contr 12h	normoxia	not	12	0	0.844695	-2.01907	-2.1402	-2.46333	5.24637	-1.17464	5.40535	0.0907461	2.28721	6.48005	4.03904	1.12155	-0.115608	0.274694	-2.45227	0.281245	1.94417	0.39555	-0.79375	3.04715	0.542555	-0.538479	0.754093	1.07148	-1.94054	-1.07431	1.29155	0.799983	-2.20571	-1.01195	-1.39579	-0.575401	0.0117102	0.831151	-0.645798	0.0444122	0.43831	1.00512	-0.745878	0.0154772	1.4065	-0.0653357	1.53242	2.0225
69-shoots_normox 12h	contr 12h	normoxia	not	12	0	-0.951321	-4.47985	-1.52733	-2.2678	4.83246	0.411371	2.97631	-1.52347	0.487173	5.85972	3.05331	0.264218	0.0188198	0.450598	1.3995	0.234577	2.08862	0.637537	-0.549941	2.95648	1.3874	-0.740982	0.996989	1.16713	-1.47902	-0.744795	1.11996	1.07281	-1.48667	-0.752909	-0.887924	-0.0442731	-0.723035	0.973243	-0.508715	-0.267653	0.395516	2.32728	-0.0933171	0.461377	2.63272	0.00920594	1.38768	2.8448
70-shoots_normox 24h	contr 24h	normoxia	not	24	0	0.422124	-2.58404	-1.24726	-1.79938	4.80339	-1.09902	3.6001	-2.82262	0.74736	5.4085	2.79133	0.710831	0.702895	0.3775	2.08098	0.220764	2.25796	1.44915	-0.534035	2.65511	1.62202	-0.729574	1.19348	1.14713	-0.756254	-0.441327	0.901058	1.0508	-1.16117	-0.676354	-0.904302	-0.240062	-1.20987	0.88634	-0.253483	0.0431749	0.320655	1.7549	-0.528993	0.411554	1.53044	0.214057	1.02645	2.51252
71-shoots_normox 24h	contr 24h	normoxia	not	24	0	1.53636	-1.37365	-1.46016	-1.87649	4.48764	-0.73485	5.21744	0.118954	0.150049	6.52703	4.03937	1.16213	-0.840247	0.77556	2.41677	0.383472	1.87433	0.475824	-0.597165	2.27037	1.62596	-0.856441	0.964586	0.886515	-0.864901	-0.718154	0.725132	0.918167	-1.34906	-0.529122	-0.946302	-0.44879	-0.509377	0.592536	-0.263208	0.0268263	-0.105852	1.74791	-1.04838	0.185591	0.88346	-0.075702	0.911982	2.07225
72-shoots_normox 24h	contr 24h	normoxia	not	24	0	0.794638	-2.79828	-2.03587	-2.46405	4.91416	-0.469581	5.32348	-0.694631	-0.713223	5.19923	4.24183	0.709358	-0.736849	0.633473	-0.503322	0.384951	3.15897	0.699046	-0.527685	2.79179	0.786266	-0.345476	1.21895	1.16636	-1.04873	-0.688969	0.94259	0.568758	-1.2646	-1.08195	-1.28178	-0.928783	-1.19837	0.293405	-0.732879	0.206959	0.36965	1.20145	-0.991392	0.0674271	1.41664	-0.247168	0.985575	1.62903
73-shoots_normox 24h	contr 24h	normoxia	not	24	0	-2.43832	-0.799934	-1.74382	-1.31682	5.16003	-1.91023	2.03699	-7.15623	1.41592	0.106115	-2.48948	-1.26326	2.03557	1.00532	-0.459334	0.532474	2.86754	0.353641	-0.392758	2.58088	0.862369	-0.485689	1.2305	1.04487	-0.644077	0.193523	1.27197	0.645176	-0.634271	-0.584963	-0.845319	-1.12264	-2.30866	0.807117	-0.204097	0.190898	0.701458	2.22135	0.263704	0.7734	3.12662	0.474725	1.82891	2.84877
74-shoots_normox 72h	contr 72h	normoxia	not	72	0	-1.93056	-6.46456	-1.74878	-0.865164	4.51666	-4.11782	0.645465	-7.15623	-0.22919	0.665275	-2.48948	-6.97841	3.89882	0.800728	-4.18166	0.732831	2.88391	-2.90822	-0.785834	1.56988	1.07147	-1.50521	1.46091	0.995245	-0.408712	0.473817	1.29084	0.417841	1.15491	-0.992105	-0.919496	-1.36827	-1.31604	0.56439	-0.585797	0.779577	0.265767	1.29598	-1.26705	0.352197	1.16137	-0.5462	1.53087	2.16753
75-shoots_normox 72h	contr 72h	normoxia	not	72	0	-0.389588	-0.911993	-0.900363	-1.44909	5.43831	-1.02431	3.57468	-7.15623	-4.07595	4.91772	-2.48948	0.866743	3.87614	1.2605	3.89489	0.788973	3.51234	0.682975	-0.296735	2.32317	1.25528	-0.712069	1.63796	1.12346	-0.45606	-0.481563	1.11698	0.932206	-1.30134	-0.774647	-0.0695494	-0.899461	-1.2926	0.905199	-0.326159	0.800993	0.36062	1.41388	-0.819759	0.44242	1.68659	0.551706	1.49142	2.06295
76-shoots_normox 72h	contr 72h	normoxia	not	72	0	-1.40266	-0.678197	-0.941276	-1.56845	5.56922	-2.04418	1.54578	-7.15623	1.96026	2.69916	-2.48948	-6.97841	3.77933	0.870681	2.12234	0.380495	3.4301	1.23237	-0.49454	2.60728	1.89505	-0.698171	1.34554	0.563141	-0.549835	0.28634	1.07619	0.885253	0.362284	-0.706416	-0.764441	-1.25753	-1.4085	0.822112	-0.202597	0.524292	0.362265	1.65435	-0.709048	0.430605	1.32638	-0.178238	1.97677	2.37825
[truncated: 255 more columns]

## Sheet: roots OPLS 1-3h
Table S5. Loadings and VIPs from OPLS model for roots of pants incubated in anoxia 1-3 hours.
metabolite	loadings	VIPs
1,3-Diaminopropane	0.0916727	1.7554
2-Hydroxyglutaric acid	0.113333	2.17016
2-Hydroxypyridine	0.0294878	0.564649
2-Ketogluconic acid	0.0745649	1.42781
2,3-Butanediol	-0.0356232	0.682132
3-Aminoisobutyric acid	0.0694992	1.33081
3-Hydroxybutyric acid	0.0703829	1.34773
3-Hydroxypropionic acid	0.101924	1.95169
3-Hydroxypyridine	0.0183453	0.351286
4-Hydroxybutanoic acid	0.104026	1.99195
Aconitic acid	-0.0568983	1.08952
Adenosine	0.0415291	0.795221
Alanine	0.0911679	1.74573
Allantoin	0.00715045	0.136921
Aminoadipic acid	-0.00210856	0.0403758
Arbutin	-0.0679424	1.301
Arginine	-0.0098771	0.189132
Ascorbic acid	0.00372212	0.0712731
Asparagine	-0.00827669	0.158487
Aspartic acid	-0.061894	1.18518
Azelaic acid	-0.0377116	0.722123
b-Alanine	0.102023	1.9536
b-Sitosterol	-0.0161501	0.309251
Butyro-1,4-lactam	0.100384	1.92221
Cadaverine	0.0134583	0.257706
Campesterol	0.010705	0.204986
Citric acid	0.0341884	0.654657
compsug_RI=2126	0.0102992	0.197214
compsug_RI=2136	0.010444	0.199987
compsug_RI=2165	-0.0261445	0.500629
compsug_RI=2190	-0.0268318	0.513791
compsug_RI=2286	-0.0230834	0.442013
compsug_RI=2423	0.0711026	1.36151
compsug_RI=2495	-0.0298543	0.571667
compsug_RI=2535	-0.0854359	1.63597
compsug_RI=2552	0.0123702	0.236872
compsug_RI=2569	-0.0753603	1.44304
compsug_RI=2611	-0.0918215	1.75825
compsug_RI=2710	-0.0108976	0.208673
compsug_RI=2720	-0.0302505	0.579252
compsug_RI=2726	-0.0673298	1.28927
compsug_RI=2736	-0.046121	0.883149
compsug_RI=2748	-0.00494957	0.094777
compsug_RI=2767	-0.069492	1.33067
compsug_RI=2792	-0.0319158	0.61114
compsug_RI=2818	-0.0510262	0.977077
compsug_RI=2825	-0.0403874	0.773359
compsug_RI=2845	-0.0571696	1.09472
compsug_RI=2855	-0.0419342	0.802979
compsug_RI=2890	-0.0452555	0.866577
compsug_RI=2911	-0.0245806	0.470682
compsug_RI=2916	-0.0369796	0.708106
compsug_RI=2946	-0.0816003	1.56253
compsug_RI=2984	0.0280272	0.53668
compsug_RI=2992	-0.0130169	0.249255
compsug_RI=3004	0.0475569	0.910644
compsug_RI=3013	0.0196648	0.376552
compsug_RI=3132	0.0113773	0.217859
compsug_RI=3144	0.0174026	0.333235
compsug_RI=3383	-0.0651927	1.24834
compsug_RI=3477	-0.0257051	0.492216
Cysteine	-0.00454177	0.0869682
Ditertbutylphenol	-0.0676601	1.29559
Erythronic acid	0.0183784	0.351919
Ethanolamine	0.0550259	1.05367
FA 15:0	0.0394882	0.756141
FA 16:0	-0.0314879	0.602947
FA 16:1	0.000156259	0.00299213
FA 17:0	-0.0435696	0.834294
FA 18:0	-0.082908	1.58757
FA 18:1	-0.0208658	0.399549
FA 18:2	0.0170094	0.325704
FA 20:0	-0.0890513	1.7052
FA 24:0	-0.0201133	0.385141
FA 26:0	-0.015148	0.290061
FA 8:0	-0.00664324	0.127208
Fructose	-0.0697615	1.33583
Fructose-6-P	-0.0890729	1.70562
Fumaric acid	-0.00726706	0.139153
GABA	0.0967236	1.85212
Galactose	-0.0409004	0.783182
Gluconic acid	-0.029005	0.555404
Glucose	-0.0687187	1.31586
Glucose-1-P	-0.0425079	0.813965
Glucose-6-P	-0.0825423	1.58056
Glutamic acid	-0.0872935	1.67154
Glutamine	-0.0316913	0.606842
Glyceric acid	-0.073022	1.39826
Glycerol	0.112024	2.14509
Glycerol-2-P	-0.0276763	0.52996
Glycerol-3-P	0.079878	1.52955
Glycine	0.0991368	1.89832
Glycolic acid	0.0553855	1.06055
Guanine	0.0220419	0.422069
hexalc_RI=1949	-0.0679415	1.30098
hexalc_RI=1955	0.0373505	0.715207
hexose-P_RI=2273	-0.0829355	1.58809
hexose_RI=1743	0.0504993	0.966989
hexose_RI=2023	-0.00930137	0.178108
hexose_RI=2043	0.00136958	0.0262255
Histidine	0.016523	0.316391
Isoleucine	0.0366463	0.701724
Lactic acid	0.0972939	1.86304
Leucine	0.0414408	0.793531
Lysine	0.0229538	0.439532
Maleic acid	-0.0206901	0.396186
Malic acid	-0.0639278	1.22412
Me-FA 16:0	0.0781152	1.49579
Me-FA 18:2	0.0808464	1.54809
Me-FA 18:3	0.0747936	1.43219
Methionine	0.0303332	0.580837
methylglycoside_RI=1983	-0.0419124	0.802561
Methylphosphate	0.0424411	0.812685
MG(0:0/16:0/0:0)	-0.037268	0.713627
MG(0:0/18:0/0:0)	-0.00217234	0.0415971
MG(0:0/18:2/0:0)	0.035443	0.678682
MG(16:0/0:0/0:0)	-0.0557579	1.06768
MG(18:0/0:0/0:0)	-0.073131	1.40035
myo-Inositol	0.0602492	1.15369
myo-Inositol-1-P	-0.00955273	0.182921
N,N-Dimethylglycine	0.0545529	1.04461
ni_RI=1004	-0.0236594	0.453044
ni_RI=1044	0.0470117	0.900206
ni_RI=1054	0.00769914	0.147427
ni_RI=1087	-0.0382879	0.733157
ni_RI=1088	0.00710143	0.135982
ni_RI=1101	0.0873473	1.67257
ni_RI=1106	-0.000533347	0.0102128
ni_RI=1153	0.0643694	1.23258
ni_RI=1165	-0.0346677	0.663835
ni_RI=1172	0.0476373	0.912185
ni_RI=1191	-0.00382026	0.0731525
ni_RI=1207	0.0766818	1.46834
ni_RI=1249	0.0956048	1.83069
ni_RI=1269	-0.0514425	0.985048
ni_RI=1303	-0.0239298	0.45822
ni_RI=1319	0.098611	1.88826
ni_RI=1350	-0.0517913	0.991727
ni_RI=1389	-0.0108056	0.206911
ni_RI=1413	0.0683122	1.30808
ni_RI=1418	0.0494738	0.947351
ni_RI=1423	0.0251457	0.481504
ni_RI=1427	0.00743618	0.142392
ni_RI=1429	0.0425168	0.814135
ni_RI=1432	0.0148329	0.284028
ni_RI=1436	0.0861954	1.65052
ni_RI=1439	-0.0650521	1.24565
ni_RI=1444	-0.0956143	1.83087
ni_RI=1445	-0.0308507	0.590746
ni_RI=1451	-0.024343	0.466133
ni_RI=1465	0.018784	0.359687
ni_RI=1466	0.0914024	1.75022
ni_RI=1483	0.0986655	1.8893
ni_RI=1486	-0.0361995	0.693168
ni_RI=1525	-0.00666131	0.127554
ni_RI=1536	-0.0808153	1.54749
ni_RI=1551	0.0687481	1.31643
ni_RI=1561	0.0501213	0.95975
ni_RI=1562	0.0261086	0.499942
ni_RI=1588	-0.0680773	1.30358
ni_RI=1592	-0.0118606	0.227114
ni_RI=1593	-0.00555531	0.106376
ni_RI=1597	0.0620498	1.18816
ni_RI=1599	-0.0213293	0.408425
ni_RI=1609	-0.0755087	1.44588
ni_RI=1620	-0.0130878	0.250613
ni_RI=1621	-0.00645063	0.12352
ni_RI=1630	-0.00624479	0.119579
ni_RI=1644	0.00349137	0.0668546
ni_RI=1651	-0.0313147	0.599631
ni_RI=1682	0.0853337	1.63402
ni_RI=1698	-0.0565034	1.08196
ni_RI=1714	-0.0235686	0.451304
ni_RI=1716	0.003296	0.0631136
ni_RI=1724	-0.0652226	1.24892
ni_RI=1725	-0.0132024	0.252806
ni_RI=1743	0.109583	2.09836
ni_RI=1748	0.0264453	0.50639
ni_RI=1751	0.0484599	0.927936
ni_RI=1759	-0.08355	1.59986
ni_RI=1760	0.0393954	0.754364
ni_RI=1767	-0.042804	0.819634
ni_RI=1776	-0.0713276	1.36582
ni_RI=1777	-0.0181926	0.348362
ni_RI=1783	-0.0500193	0.957796
ni_RI=1784	0.00680487	0.130303
ni_RI=1798	0.00423289	0.0810536
ni_RI=1804	-0.0454294	0.869907
ni_RI=1809	-0.04843	0.927364
ni_RI=1819	0.0418426	0.801224
ni_RI=1823	0.0153783	0.294473
ni_RI=1828	0.0267833	0.512862
ni_RI=1867	-0.0528203	1.01143
ni_RI=1868	0.0156642	0.299947
ni_RI=1879	-0.0283315	0.542508
ni_RI=1884	0.0378822	0.725388
ni_RI=1891	-0.0793349	1.51915
ni_RI=1904	0.0961464	1.84106
ni_RI=1913	0.00126605	0.024243
ni_RI=1939	-0.0639331	1.22423
ni_RI=1973	-0.0316904	0.606825
ni_RI=1979	-0.00863433	0.165335
ni_RI=2027	-0.0165922	0.317716
ni_RI=2032	-0.00277822	0.0531989
ni_RI=2034	-0.0366382	0.701568
ni_RI=2037	-0.00727723	0.139348
ni_RI=2038	-0.0440608	0.8437
ni_RI=2042	-0.0132742	0.254181
ni_RI=2059	-0.0411765	0.78847
ni_RI=2066	-0.0571393	1.09413
ni_RI=2070	0.0306928	0.587723
ni_RI=2076	-0.026272	0.503071
ni_RI=2080	-0.0377931	0.723682
ni_RI=2089	-0.0324583	0.621529
ni_RI=2114	-0.00614395	0.117648
ni_RI=2119	0.094313	1.80596
ni_RI=2122	-0.0110414	0.211428
ni_RI=2131	-0.0634299	1.21459
ni_RI=2133	-0.05623	1.07672
ni_RI=2146	-0.0440865	0.844192
ni_RI=2160	-0.0132312	0.253357
ni_RI=2161	-0.0960291	1.83882
ni_RI=2175	-0.0192009	0.367668
ni_RI=2199	-0.0311859	0.597164
ni_RI=2214	-0.0320778	0.614243
ni_RI=2229	-0.0436327	0.835503
ni_RI=2230	0.0368399	0.705429
ni_RI=2255	-0.0783138	1.4996
ni_RI=2282	-0.0742866	1.42248
ni_RI=2319	-0.0622679	1.19234
ni_RI=2324	0.05222	0.999936
ni_RI=2334	-0.0802213	1.53612
ni_RI=2350	0.00105008	0.0201075
ni_RI=2380	0.0010489	0.0200849
ni_RI=2398	0.023414	0.448344
ni_RI=2407	-0.0695741	1.33224
ni_RI=2410	-0.0320604	0.613911
ni_RI=2415	0.00191301	0.0366312
ni_RI=2425	-0.0422272	0.80859
ni_RI=2441	-0.0038762	0.0742236
ni_RI=2460	-0.0446062	0.854144
ni_RI=2464	-0.0433231	0.829574
ni_RI=2474	-0.0469401	0.898834
ni_RI=2483	-0.0948872	1.81695
ni_RI=2503	-0.048946	0.937244
ni_RI=2504	0.0068147	0.130491
ni_RI=2505	-0.0506085	0.96908
ni_RI=2518	0.0748471	1.43321
ni_RI=2519	-0.0798682	1.52936
ni_RI=2535	-0.00859567	0.164595
ni_RI=2541	-0.0470207	0.900378
ni_RI=2552	-0.0218884	0.419131
ni_RI=2558	-0.0521293	0.9982
ni_RI=2582	-0.0322329	0.617213
ni_RI=2583	-0.0545396	1.04435
ni_RI=2585	-0.0609861	1.16779
ni_RI=2586	0.00351655	0.0673368
ni_RI=2598	-0.0557205	1.06697
ni_RI=2619	-0.0297189	0.569073
ni_RI=2626	-0.0828301	1.58608
ni_RI=2645	0.0847297	1.62245
ni_RI=2666	0.100083	1.91644
ni_RI=2700	0.0171249	0.327916
ni_RI=2709	-0.0860203	1.64716
ni_RI=2715	-0.06338	1.21363
ni_RI=2719	-0.0257422	0.492925
ni_RI=2724	-0.00666816	0.127685
ni_RI=2730	-0.0654006	1.25233
ni_RI=2752	0.0508246	0.973218
ni_RI=2777	0.0212162	0.40626
ni_RI=2784	-0.056197	1.07609
ni_RI=2873	-0.0760293	1.45585
ni_RI=2896	-0.0441752	0.84589
ni_RI=2902	-0.0735157	1.40772
ni_RI=2933	-0.0666688	1.27661
ni_RI=2965	-0.0653512	1.25138
ni_RI=2971	-0.0200373	0.383686
ni_RI=2978	-0.0355949	0.68159
ni_RI=2988	-0.0663907	1.27128
ni_RI=2994	-0.0232934	0.446035
ni_RI=3027	-0.0484737	0.9282
ni_RI=3030	-0.00271943	0.0520732
ni_RI=3052	-0.0180562	0.345749
ni_RI=3076	-0.0199034	0.38112
ni_RI=3084	0.0189276	0.362436
ni_RI=3087	0.0812281	1.5554
ni_RI=3088	-0.0117953	0.225863
ni_RI=3120	-0.0300073	0.574595
ni_RI=3142	-0.00535577	0.102555
ni_RI=3146	-0.0466049	0.892415
ni_RI=3166	-0.0296284	0.567341
ni_RI=3168	-0.0484847	0.92841
ni_RI=3181	-0.01685	0.322654
ni_RI=3188	-0.0154559	0.295959
ni_RI=3199	-0.0930537	1.78184
ni_RI=3218	-0.0346729	0.663936
ni_RI=3242	-0.00971971	0.186118
ni_RI=3249	-0.0439385	0.841358
ni_RI=3270	-0.0735696	1.40875
ni_RI=3292	-0.053155	1.01784
ni_RI=3294	-0.018063	0.345879
ni_RI=3305	-0.000724542	0.0138739
ni_RI=3316	-0.0791112	1.51486
ni_RI=3317	-0.00112408	0.0215245
ni_RI=3323	-0.0436776	0.836361
ni_RI=3326	-0.04962	0.950151
ni_RI=3342	-0.00213931	0.0409647
ni_RI=3357	-0.0574573	1.10022
ni_RI=3362	-0.00578048	0.110688
ni_RI=3369	-0.00672898	0.12885
ni_RI=3389	-0.0390904	0.748524
ni_RI=3465	0.0783872	1.501
ni_RI=3470	-0.0357242	0.684066
ni_RI=3516	0.00611732	0.117138
ni_RI=3551	-0.0156271	0.299236
ni_RI=3560	0.00937807	0.179576
ni_RI=3730	0.0137985	0.264221
ni_RI=4023	-0.0169929	0.32539
ni_RI=955	0.0219572	0.420448
ni_RI=959	0.0569103	1.08975
ni_RI=970	0.0375458	0.718946
Ornithine	-0.0480615	0.920308
Ornithine-lactam	0.0124605	0.238601
Oxoproline	-0.0705101	1.35016
pentacid_RI=1788	-0.0725767	1.38974
pentacid_RI=1799	-0.0321456	0.615542
pentalc_RI=1731	-0.0335067	0.641604
pentalc_RI=1742	0.107268	2.05402
pentalc_RI=1764	-0.0321166	0.614986
pentose_RI=1609	-0.0810114	1.55125
pentose_RI=1623	-0.0776671	1.48721
pentose_RI=1631	0.0331386	0.634556
pentose_RI=1635	0.0338287	0.647771
pentose_RI=1652	0.0667456	1.27808
pentose_RI=1667	0.0462606	0.885823
pentose_RI=1672	-0.0179299	0.343332
pentose_RI=1676	0.0615613	1.17881
pentose_RI=1694	0.0530238	1.01533
pentose_RI=1736	-0.0433225	0.829562
pentose_RI=1748	0.0643959	1.23309
pentose_RI=1799	0.0602713	1.15411
Phenylalanine	0.0568602	1.08879
Phosphoric acid	-0.0300988	0.576348
Phosphorylethanolamine	-0.00164245	0.0314506
Phtalate_RI=2547	0.020484	0.392238
Pipecolic acid	0.0568161	1.08795
Proline	0.0899033	1.72152
Putrescine	0.0143955	0.275652
Pyruvic acid	0.105781	2.02555
Quinic acid	-0.0644259	1.23366
Ribonic acid	-0.0281866	0.539732
Sebacic acid	-0.0557612	1.06774
Serine	-0.0411051	0.787102
Shikimic acid	0.0478893	0.917011
Sphingosine	-0.0651167	1.24689
sterol_RI=3234	0.00568887	0.108933
sterol_RI=3350	0.00155229	0.0297241
sterol_RI=3351	0.0667869	1.27887
sterol_RI=3372	0.0628959	1.20436
Stigmasterol	-0.0483372	0.925587
Succinic acid	0.0925926	1.77301
Sucrose	-0.071588	1.37081
Threonine	-0.0511785	0.979993
Thymine	0.0390053	0.746894
Tryptamine	0.0126375	0.24199
Tryptophan	0.0292943	0.560943
Tyrosine	0.0733004	1.4036
Uracil	0.0726888	1.39188
Urea	0.018299	0.350399
Uric acid	0.103663	1.985
Uridine	-0.0413827	0.792419
Valine	0.0335893	0.643186
VLFA_RI=2553	-0.0332899	0.637452
Xanthine	0.0721965	1.38246

## Sheet: shoots OPLS 1-3h
Table S6. Loadings and VIPs from OPLS model for shoots of pants incubated in anoxia 1-3 hours.
metabolite	loadings	VIPs
2-Aminobutyric acid	-0.00116557	0.0200849
2-Pyrrolidinone	0.107627	1.8546
3-Hydroxypropionic acid	0.0448959	0.773634
4-Hydroxybutyric acid	0.120517	2.07671
Aconitic acid	-0.0232202	0.400124
Adenine	0.108052	1.86192
Alanine	0.0997326	1.71857
Allantoin	0.076136	1.31196
Ascorbic acid	-0.00166805	0.0287434
Asparagine	0.0215253	0.370918
Aspartic acid	-0.0972655	1.67605
b-Alanine	0.0470361	0.810514
b-Phenylalanine	0.0362777	0.625128
b-Sitosterol	-0.0262177	0.451777
Butane-2,3-diol	0.00139993	0.0241233
Campesterol	-0.0504583	0.869483
Citraconic acid	-0.0233259	0.401946
Citric acid	0.00580482	0.100027
compsug_RI=2348	-0.0734887	1.26634
compsug_RI=2376	-0.0283275	0.488131
compsug_RI=2427	-0.0385179	0.66373
compsug_RI=2499	0.0427242	0.736212
compsug_RI=2521	-0.0488102	0.841084
compsug_RI=2538	-0.0775956	1.33711
compsug_RI=2548	0.000839131	0.0144597
compsug_RI=2555	-0.0773597	1.33304
compsug_RI=2565	-0.0168695	0.290691
compsug_RI=2573	0.0193356	0.333185
compsug_RI=2672	0.0394796	0.680302
compsug_RI=2714	0.0200693	0.345829
compsug_RI=2724	-0.0188038	0.324023
compsug_RI=2735	-0.00241709	0.0416506
compsug_RI=2739	0.0767744	1.32296
compsug_RI=2742	-0.0358637	0.617995
compsug_RI=2750	0.0218571	0.376636
compsug_RI=2764	-0.031964	0.550796
compsug_RI=2769	0.011547	0.198975
compsug_RI=2793	-0.0565253	0.974029
compsug_RI=2822	0.0348408	0.600367
compsug_RI=2829	-0.0678319	1.16886
compsug_RI=2845	-0.0218873	0.377156
compsug_RI=2859	-0.0607124	1.04618
compsug_RI=2894	-0.0820648	1.41412
compsug_RI=2917	-0.0635073	1.09434
compsug_RI=2988	0.0238012	0.410135
compsug_RI=3010	-0.0920402	1.58601
compsug_RI=3033	-0.0845735	1.45735
compsug_RI=3091	-0.0370522	0.638473
compsug_RI=3133	-0.00912743	0.157281
compsug_RI=3148	0.0523641	0.902324
compsug_RI=3221	0.0958731	1.65206
compsug_RI=3380	-0.0823479	1.419
compsug_RI=3449	-0.0679369	1.17067
compsug_RI=3479	-0.0486925	0.839057
Cysteine	0.065894	1.13547
Desoxyguanosine	-0.0579887	0.999245
Erythritol	-0.0444861	0.766573
Erythronic acid	-0.0685193	1.18071
Ethanolamine	-0.00645444	0.111221
Ethanolaminephosphate	0.000112449	0.00193769
FA 16:0	0.0339539	0.585084
FA 18:0	-0.0889808	1.53329
FA 18:1	-0.0265107	0.456825
FA 18:3	-0.0784116	1.35117
Fructose	-0.0162989	0.280857
Fumaric acid	0.0310642	0.535291
GABA	0.125288	2.15893
Galactose	-0.0502005	0.865041
Gluconic acid	0.0384982	0.66339
Glucose	-0.0703214	1.21176
Glutamic acid	-0.126501	2.17983
Glutamine	0.0222329	0.383111
Glyceric acid	0.114147	1.96695
Glycerol	0.0563885	0.971672
Glycerol-3-P	-0.0212786	0.366668
Glycine	-0.0149376	0.257401
Glycolic acid	-0.0334565	0.576513
Glycyl-phenylalanine	0.0962225	1.65808
Guanine	0.0985409	1.69803
Guanosine	-0.0508862	0.876858
hexacid_RI=2033	0.0496949	0.856329
hexacid_RI=2044	0.0602127	1.03757
hexacid_RI=2075	0.0176809	0.304673
hexose-P_RI=0	-0.120608	2.07828
hexose-P_RI=2255	-0.0510764	0.880134
hexose-P_RI=2276	-0.116522	2.00787
hexose-P_RI=2376	-0.072757	1.25373
hexose-P_RI=2389	-0.0618469	1.06573
hexose_RI=1889	-0.0130186	0.224334
hexose_RI=1958	0.0370538	0.638502
hexose_RI=2083	-0.0191788	0.330485
hexose_RI=2139	-0.00158549	0.0273207
hexose_RI=2161	-0.0423368	0.729537
hexose_RI=2169	-0.0503345	0.867351
hexose_RI=2195	-0.0208096	0.358585
hexose_RI=2241	0.00109337	0.0188407
hexose_RI=2292	-0.000964476	0.0166196
hexose_RI=2305	-0.0494253	0.851683
Histidine	0.0294949	0.508247
Isoleucine	0.0289834	0.499434
Lactic acid	0.12267	2.11382
Leucine	0.0489066	0.842745
Lysine	0.0270174	0.465557
Malic acid	-0.0190656	0.328533
Malonic acid	-0.0664527	1.14509
Methionine	-0.019076	0.328713
Methylphosphate	-0.108036	1.86165
MG(16:0/0:0/0:0)	0.0400484	0.690103
MG(18:0/0:0/0:0)	-0.0362115	0.623987
myo-Inositol	-0.056038	0.965632
myo-Inositol-2-P	-0.0590095	1.01684
N,N-Dimethylglycine	-0.0756744	1.304
ni_RI=1019	-0.036039	0.621014
ni_RI=1044	-0.0123862	0.213435
ni_RI=1055	0.0889681	1.53307
ni_RI=1084	0.00644324	0.111028
ni_RI=1135	-0.0597618	1.0298
ni_RI=1168	-0.0717956	1.23716
ni_RI=1189	-0.110607	1.90594
ni_RI=1191	-0.0779323	1.34291
ni_RI=1199	0.0887597	1.52948
ni_RI=1201	0.0895558	1.5432
ni_RI=1204	0.104008	1.79224
ni_RI=1206	0.0677498	1.16745
ni_RI=1226	0.0795962	1.37158
ni_RI=1231	0.093366	1.60886
ni_RI=1233	0.104951	1.80849
ni_RI=1305	0.0202468	0.348887
ni_RI=1348	0.0685563	1.18134
ni_RI=1391	-0.0298153	0.513769
ni_RI=1419	-0.0223968	0.385936
ni_RI=1420	-0.0294062	0.50672
ni_RI=1425	0.0777555	1.33986
ni_RI=1426	-0.0251446	0.433285
ni_RI=1439	-0.0172401	0.297076
ni_RI=1461	0.00649827	0.111976
ni_RI=1469	0.0531836	0.916446
ni_RI=1471	0.00877484	0.151206
ni_RI=1472	-0.0981414	1.69115
ni_RI=1480	-0.0703056	1.21149
ni_RI=1482	0.0422711	0.728405
ni_RI=1495	0.0507316	0.874193
ni_RI=1527	-0.0076746	0.132247
ni_RI=1540	-0.117262	2.02063
ni_RI=1595	-0.0190372	0.328045
ni_RI=1599	-0.0225039	0.387782
ni_RI=1615	-0.0030717	0.0529307
ni_RI=1636	-0.0279215	0.481135
ni_RI=1664	0.0572957	0.987303
ni_RI=1689	0.104907	1.80774
ni_RI=1734	0.0598051	1.03055
ni_RI=1750	0.00753495	0.12984
ni_RI=1753	0.00647323	0.111545
ni_RI=1760	0.0379016	0.653109
ni_RI=1780	-0.0540127	0.930732
ni_RI=1819	-0.0610024	1.05118
ni_RI=1826	-0.0338222	0.582815
ni_RI=1832	0.0954813	1.64531
ni_RI=1833	0.000910136	0.0156832
ni_RI=1836	0.00877879	0.151274
ni_RI=1846	-0.0181884	0.313417
ni_RI=1872	0.0632873	1.09055
ni_RI=1882	-0.0456853	0.787236
ni_RI=1886	-0.0164382	0.283258
ni_RI=1957	0.0408162	0.703334
ni_RI=1976	-0.0341756	0.588905
ni_RI=2027	0.00288199	0.0496618
ni_RI=2043	0.0745999	1.28549
ni_RI=2044	0.0690332	1.18956
ni_RI=2067	0.0745315	1.28431
ni_RI=2074	0.00562217	0.0968798
ni_RI=2126	0.0792177	1.36506
ni_RI=2128	0.0646087	1.11332
ni_RI=2133	0.0415297	0.715629
ni_RI=2223	-0.0102582	0.176766
ni_RI=2239	-0.0269041	0.463605
ni_RI=2248	0.0877992	1.51293
ni_RI=2249	0.0338886	0.58396
ni_RI=2255	-0.0456825	0.787188
ni_RI=2257	-0.0282035	0.485995
ni_RI=2324	-0.0222212	0.382909
ni_RI=2327	0.0885473	1.52582
ni_RI=2352	-0.120634	2.07874
ni_RI=2365	-0.0293499	0.505749
ni_RI=2376	-0.0430529	0.741877
ni_RI=2377	0.0289	0.497998
ni_RI=2389	-0.0212808	0.366706
ni_RI=2390	-0.0176801	0.304658
ni_RI=2411	0.0624626	1.07634
ni_RI=2413	-0.0138226	0.238187
ni_RI=2427	-0.0355892	0.613263
ni_RI=2440	0.109026	1.8787
ni_RI=2441	-0.02127	0.366519
ni_RI=2463	-0.0365629	0.630041
ni_RI=2464	-0.0546098	0.941022
ni_RI=2488	-0.00343886	0.0592576
ni_RI=2507	-0.0418541	0.721219
ni_RI=2513	0.0775102	1.33564
ni_RI=2584	0.00756277	0.13032
ni_RI=2590	0.00299519	0.0516123
ni_RI=2599	0.0520658	0.897185
ni_RI=2629	0.0578145	0.996244
ni_RI=2631	0.0611491	1.0537
ni_RI=2637	0.110702	1.90758
ni_RI=2644	0.0739332	1.274
ni_RI=2649	0.123413	2.12662
ni_RI=2702	-0.0526593	0.90741
ni_RI=2713	0.0566821	0.97673
ni_RI=2717	0.0430678	0.742133
ni_RI=2719	-0.0153011	0.263665
ni_RI=2728	-0.0186188	0.320835
ni_RI=2745	0.0436238	0.751714
ni_RI=2754	-0.0445684	0.767991
ni_RI=2807	-0.0748465	1.28974
ni_RI=2877	-0.0786594	1.35544
ni_RI=2907	-0.0317175	0.546548
ni_RI=2938	-0.0603612	1.04013
ni_RI=2952	0.0122909	0.211794
ni_RI=2970	-0.000286934	0.00494437
ni_RI=2981	0.0645814	1.11285
ni_RI=2985	0.0165638	0.285422
ni_RI=2994	0.0553222	0.953298
ni_RI=2996	0.0581724	1.00241
ni_RI=3000	0.0278234	0.479446
ni_RI=3013	0.066138	1.13967
ni_RI=3030	0.0536163	0.923902
ni_RI=3040	0.00338392	0.0583108
ni_RI=3044	0.0307205	0.529368
ni_RI=3052	0.0333123	0.574029
ni_RI=3080	-0.0676744	1.16615
ni_RI=3089	-0.0279926	0.482361
ni_RI=3107	0.0239076	0.41197
ni_RI=3119	-0.0525046	0.904745
ni_RI=3145	0.0151261	0.260648
ni_RI=3172	0.0147254	0.253743
ni_RI=3174	-0.0230366	0.396961
ni_RI=3180	0.0260659	0.44916
ni_RI=3194	0.0296968	0.511728
ni_RI=3204	0.0153741	0.264923
ni_RI=3231	-0.0531228	0.915397
ni_RI=3239	-0.0796959	1.3733
ni_RI=3273	-0.0139809	0.240916
ni_RI=3295	0.042868	0.73869
ni_RI=3320	0.00242861	0.0418491
ni_RI=3344	-0.0794086	1.36835
ni_RI=3347	0.0145212	0.250226
ni_RI=3354	-0.00478246	0.0824101
ni_RI=3378	-0.025351	0.436841
ni_RI=3387	0.0432897	0.745957
ni_RI=3395	0.0638973	1.10106
ni_RI=3457	0.0207822	0.358113
ni_RI=3472	-0.0809741	1.39532
ni_RI=3521	0.0132254	0.227896
ni_RI=3570	-0.0318837	0.549411
ni_RI=3629	0.00936469	0.16137
ni_RI=3737	-0.0551898	0.951016
ni_RI=954	-0.0536867	0.925116
O-acetylserine	-0.0608115	1.04789
Octopamine	-0.059289	1.02165
Oxalic acid	-0.0211749	0.364879
Oxoproline	-0.126518	2.18013
pentacid_RI=1820	-0.0381914	0.658104
pentalc_RI=1732	-0.0296361	0.510682
pentalc_RI=1759	0.0284072	0.489504
pentalc_RI=1760	-0.0662001	1.14074
pentalc_RI=1764	0.00909264	0.156682
pentose-P_RI=2125	0.026461	0.455969
pentose_RI=1639	-0.103699	1.78691
pentose_RI=1653	0.116325	2.00448
pentose_RI=1678	0.0903976	1.55771
pentose_RI=1697	0.115266	1.98623
pentose_RI=1744	0.0493351	0.850129
pentose_RI=1802	0.0786266	1.35487
Phenylalanine	-0.0564071	0.971992
Phosphoric acid	-0.0575834	0.992263
Phytol	-0.0522434	0.900244
Pipecolic acid	-0.00282467	0.0486739
Proline	-0.0156205	0.269167
purine_RI=2034	0.0763115	1.31498
Putrescine	0.0118355	0.203946
Pyruvic acid	-0.000282556	0.00486893
Quinic acid	-0.0345381	0.595151
Serine	-0.0411753	0.709522
Shikimic acid	0.0308445	0.531505
sterol_RI=3060	0.101465	1.74842
sterol_RI=3162	0.0376092	0.648071
Stigmasterol	-0.0586901	1.01133
Succinic acid	0.116859	2.01368
Sucrose	-0.0933007	1.60773
Threonic acid	-0.0219222	0.377758
Threonine	-0.0167749	0.289061
Threono-1,4-lactone	-0.0516095	0.889321
Thymine	-0.0424306	0.731153
Tryptophan	0.0440731	0.759457
Tyrosine	0.0936223	1.61328
Uracil	0.111429	1.92012
Uridine	0.0585157	1.00833
Valine	0.0310858	0.535662

## Sheet: 6+ hours roots
Table S7. Comparison of root metabolomes from control an anoxic plants.
	lnFC(anox/normox)				OPLS-DA VIPs
	6	12	24	72	6	12	24	72
1,3-Diaminopropane	0.186459	0.0790045	-1.23423	-1.4166	1.29518	0.0552095	1.25676	1.06771
2-Hydroxyglutaric acid	-0.324138	-0.836775	-1.54743	-2.01142	0.771862	1.19331	1.15133	1.01755
2-Hydroxypyridine	0.0163398	-0.31941	-0.281209	0.00991599	0.0499398	0.826337	0.537061	0.00502149
2-Ketogluconic acid	-1.16087	-1.54373	-2.88914	-6.24695	1.64259	0.894892	1.15013	1.24726
2,3-Butanediol	0.56451	0.870028	1.83448	1.48839	1.69665	1.21803	1.15178	0.975892
3-Aminoisobutyric acid	-0.609154	-1.41347	-1.80074	-1.29123	1.59971	1.31528	1.04127	0.926782
3-Hydroxybutyric acid	-0.690944	-0.94743	-0.236954	-0.165095	1.44743	1.28774	0.332147	0.135562
3-Hydroxypropionic acid	-0.406109	-0.721121	0.55783	0.708153	1.66185	1.23532	0.923904	0.741627
3-Hydroxypyridine	0.0222371	-0.0997088	0.182904	0.00657678	0.0303657	0.518262	0.249855	0.0107293
4-Hydroxybutanoic acid	-0.0890202	-0.389354	0.606632	1.70181	0.479725	0.69684	1.0331	1.16764
Aconitic acid	0.024056	0.721221	1.40572	0.623222	0.10994	1.00442	0.801474	0.410741
Adenosine	0.39451	1.58653	1.76642	1.75417	1.12554	1.28675	1.28186	1.09571
Alanine	-0.51454	-1.14274	-1.89237	-2.26585	1.64868	1.271	1.26308	1.10663
Allantoin	0.662631	0.670401	-0.705355	-2.6761	1.41393	0.753427	0.977992	1.21529
Aminoadipic acid	0.0829309	-0.391393	-1.61123	-3.10915	0.183586	0.72442	1.05978	1.19135
Arbutin	0.273425	0.183847	0.128623	-0.840887	1.28998	0.64107	0.419072	0.974835
Arginine	0.195357	0.129205	-0.260291	-1.4001	0.485078	0.233887	0.693155	1.17657
Ascorbic acid	-2.38364	-2.92018	-1.55225	0.61489	1.69912	1.12172	1.09607	0.240771
Asparagine	-0.0201098	-0.612199	-1.52473	-3.04713	0.0753899	0.557319	1.19648	1.22078
Aspartic acid	0.427245	0.8509	0.267411	-1.80303	1.1595	0.988968	0.430923	1.16098
Azelaic acid	0.555042	0.882589	0.794277	0.625757	1.27809	1.21956	1.23911	0.918268
b-Alanine	-0.400319	-1.4915	-2.13495	-2.28381	1.42065	1.31051	1.28798	1.23617
b-Sitosterol	0.140321	0.815387	0.569856	1.12415	0.712177	1.35403	0.972872	0.974315
Butyro-1,4-lactam	-0.213455	-0.836751	-0.477491	-1.00548	0.797724	1.02334	0.673819	0.955419
Cadaverine	0.326247	0.388351	-0.199011	0.781168	0.725891	0.605415	0.198611	0.627888
Campesterol	0.135542	0.748533	0.596213	1.30463	0.762472	1.31307	0.948824	1.04609
Citric acid	0.600664	0.716493	-0.886651	-2.04533	1.27335	0.782895	1.00069	1.14133
compsug_RI=2126	0.0254937	-0.972435	-1.5036	-2.07037	0.0072884	0.553514	1.03603	1.12712
compsug_RI=2136	0.217763	-0.1334	-0.659274	-1.92729	0.177962	0.12769	0.794302	1.08372
compsug_RI=2165	0.598803	0.0860231	0.397754	-1.12623	0.471205	0.253674	0.700866	1.02794
compsug_RI=2190	0.189631	-0.00921954	-0.221929	-1.13906	0.448645	0.0551642	0.350628	1.17419
compsug_RI=2286	-0.0241228	-0.509625	-0.660356	-0.695136	0.128729	0.916301	0.842538	1.07869
compsug_RI=2423	-0.457923	-0.938958	-1.19736	-1.72954	1.7074	1.2535	1.22879	1.2216
compsug_RI=2495	0.191637	0.0848999	-0.216636	-0.220742	0.805658	0.109685	0.843757	0.880781
compsug_RI=2535	-0.132388	-1.13549	-1.2972	-1.52338	1.43832	1.24139	1.27658	1.17597
compsug_RI=2552	-0.00353414	1.48351	1.55823	0.413796	0.00248471	1.14135	1.08247	0.373888
compsug_RI=2569	0.15502	-0.484839	-0.616951	-0.9644	0.76345	1.0906	1.22339	1.08751
compsug_RI=2611	0.315699	-0.0180751	-0.040729	-0.7218	1.07192	0.0541575	0.15733	1.14168
compsug_RI=2710	-0.0970963	-0.856793	-0.407016	-0.511667	0.0640499	0.657826	0.920418	0.55759
compsug_RI=2720	0.409017	0.531584	1.25168	1.04823	1.28472	0.806863	1.2104	0.997674
compsug_RI=2726	-0.388686	-1.04493	-1.3192	-2.22978	1.65344	1.31707	1.24079	1.11305
compsug_RI=2736	-0.0769664	-0.273261	0.41597	0.657621	0.987074	1.16004	0.925648	0.99789
compsug_RI=2748	-0.204021	-1.0041	-0.564389	-0.694031	0.170535	0.672515	0.666655	0.47394
compsug_RI=2767	-0.45689	0.441448	-0.423229	-0.501161	1.73346	1.084	0.828932	0.67934
compsug_RI=2792	-0.0489871	0.591161	1.27358	0.556672	0.178738	1.25811	1.03201	0.544837
compsug_RI=2818	-0.305862	-0.703755	-1.53583	-2.88661	0.978122	1.08881	1.07436	1.00087
compsug_RI=2825	-0.187832	-0.0660095	-0.153349	-0.0177203	0.754498	0.0894685	0.334617	0.0582973
compsug_RI=2845	-0.133656	0.0173144	-0.209517	-0.802776	0.150457	0.12966	0.367352	0.652377
compsug_RI=2855	-0.104934	-0.427227	0.0512244	-0.074565	0.240208	0.615539	0.0457664	0.15731
compsug_RI=2890	0.332519	-0.449642	-0.0063398	-0.912909	0.643997	0.701172	0.00185883	0.849109
compsug_RI=2911	-0.320147	-0.88939	-0.532411	-0.80108	1.21262	0.921824	0.690446	0.87338
compsug_RI=2916	-0.188173	-0.670122	-0.71673	-1.23903	0.778918	0.932623	0.959604	1.13276
compsug_RI=2946	0.0387003	-0.145644	-0.725936	-0.884144	0.127197	0.445021	1.22203	1.15803
compsug_RI=2984	0.00997743	0.170183	-0.100814	-0.205988	0.0191125	0.735477	0.21363	0.472945
compsug_RI=2992	-0.111252	-0.321508	-0.566685	-1.13092	0.427439	0.80318	0.966471	1.16588
compsug_RI=3004	-0.471083	-0.935117	-0.917952	-1.12231	1.37633	1.25106	1.26719	1.1096
compsug_RI=3013	0.106045	-0.12597	-0.821696	-1.06367	0.379559	0.531532	0.723767	0.882461
compsug_RI=3132	0.13243	0.0277717	-0.335316	-0.261019	0.440761	0.12213	0.455595	0.42242
compsug_RI=3144	0.0161557	0.302614	-0.357045	0.27144	0.134391	0.949299	0.6382	0.475744
compsug_RI=3383	-1.12666	-1.67028	-5.10444	-4.72441	1.24996	0.755515	1.17713	1.24535
compsug_RI=3477	-0.399106	-1.02572	-1.838	-0.284672	0.616818	0.326071	0.765561	0.134195
Cysteine	0.0480305	0.425533	0.387694	-0.759032	0.322556	1.00685	0.589076	1.19277
Ditertbutylphenol	0.198626	0.438635	0.674793	1.2161	0.927591	0.879318	0.997812	1.00581
Erythronic acid	-0.095713	0.072103	-0.278882	-1.82815	0.27352	0.177575	0.425695	1.14028
Ethanolamine	0.331059	0.243639	-0.802354	-1.31791	1.42858	1.19555	1.2653	1.1503
FA 15:0	0.464932	0.949264	1.46986	1.67668	1.61284	1.15478	1.27249	1.18997
FA 16:0	0.418618	0.762457	1.29289	1.60388	1.41048	1.00167	1.27227	1.20767
FA 16:1	0.600017	1.32693	1.60043	1.91138	1.71517	1.22148	1.24487	1.16654
FA 17:0	0.201436	1.00735	1.48885	1.67934	1.15226	1.13617	1.28276	1.09675
FA 18:0	0.336646	0.61133	0.407561	0.51689	1.10057	0.706051	0.800188	1.0449
FA 18:1	0.376748	0.541831	1.28246	2.07582	1.65307	1.00592	1.20606	1.16408
FA 18:2	0.478814	0.517594	1.48521	2.46958	1.75599	0.97539	1.2851	1.15412
FA 20:0	0.204406	0.453381	0.831167	1.03607	0.7317	0.909931	1.25659	1.15415
FA 24:0	0.161885	0.449322	0.62	0.803791	0.785067	1.25299	1.18463	0.985451
FA 26:0	0.166442	0.33349	0.164882	0.752729	0.63918	1.01147	0.439931	1.01945
FA 8:0	0.146436	-0.122773	0.720644	0.632344	0.495245	0.476691	0.850386	0.90128
Fructose	-0.154951	-1.19768	-1.86122	-2.05122	0.546189	1.181	1.19558	1.21435
Fructose-6-P	-0.872737	-0.928233	-0.883266	-1.26756	1.72519	1.11701	1.27733	1.23937
Fumaric acid	-0.0581163	0.212764	-0.155446	-0.925076	0.483341	0.550602	0.581595	1.14343
GABA	-0.190944	-1.0289	-1.96271	-2.19051	0.810158	1.34375	1.2765	1.23306
Galactose	-0.0897128	-0.628466	-0.150988	0.540956	0.370799	1.29788	0.341519	0.898775
Gluconic acid	0.0390061	-0.654243	-1.25244	-1.49397	0.267478	1.31285	1.15362	1.10445
Glucose	-0.0501235	-1.04002	-1.36682	-1.20979	0.347868	1.13465	1.08865	1.06144
Glucose-1-P	-0.104116	-0.402612	-0.440904	-1.07062	0.826488	1.08742	0.935676	1.12844
Glucose-6-P	-1.37242	-1.29841	-1.32974	-1.75009	1.76182	1.21729	1.2977	1.24167
Glutamic acid	-0.868552	-0.395805	-0.794416	-1.45118	1.58674	0.995138	1.15919	1.20077
Glutamine	-0.365149	-0.108499	-2.13749	-3.58863	0.652809	0.0144492	1.27969	1.2195
Glyceric acid	0.0524644	0.102716	0.12903	-0.636837	0.522812	0.298573	0.546831	1.03505
Glycerol	0.176445	0.377767	0.96802	1.23583	0.566977	1.22626	1.23202	1.22723
Glycerol-2-P	0.127662	-0.984632	-1.6254	-0.773033	0.473839	1.0317	1.28448	1.02655
Glycerol-3-P	-0.311725	-0.643047	-0.740409	-0.397064	1.4349	1.33553	1.09717	0.744119
Glycine	-0.36617	-0.663326	-0.160957	-0.512829	1.43803	1.19098	0.525818	0.885841
Glycolic acid	-0.0224577	0.059432	0.430506	0.498917	0.0533789	0.11538	0.731017	0.919017
Guanine	0.582802	0.855227	1.42265	1.23668	1.16722	0.879951	1.20485	1.09542
hexalc_RI=1949	-0.0835275	-0.561476	-1.40744	-0.366843	0.561925	1.29319	0.762356	0.609858
hexalc_RI=1955	0.593963	-0.442069	-0.840128	-0.886598	1.12994	0.542243	1.25598	1.17223
hexose-P_RI=2273	-1.42326	-2.79784	-2.79932	-2.59446	1.79036	1.34903	1.30133	1.24702
hexose_RI=1743	-0.0834908	0.0367966	0.800533	0.193474	0.437758	0.143492	0.879653	0.341356
hexose_RI=2023	-0.140118	-0.614117	-0.927828	-4.17373	0.628177	1.25148	1.20735	1.25128
hexose_RI=2043	-0.221067	-1.01667	-1.9478	1.9267	0.853625	1.32399	1.15549	0.272762
Histidine	-0.398009	-1.6607	-3.06464	-3.35248	0.7998	1.0444	1.2537	1.24838
Isoleucine	-0.39658	-1.00763	-0.853883	-1.23887	1.11971	1.21643	1.15798	1.11625
Lactic acid	0.0475474	-0.552668	-0.195832	0.00692086	0.230982	1.22709	0.282775	0.00387197
Leucine	-0.276417	-0.739573	-0.579482	-1.04125	1.33035	1.23305	1.05557	0.919999
Lysine	-0.011676	0.00661043	-0.181473	-0.88172	0.102335	0.0847217	0.67016	1.07502
Maleic acid	-0.326936	-0.0964239	-0.22343	-0.845021	1.19856	0.185413	0.534465	1.1994
Malic acid	0.28251	-0.0679758	-0.904754	-2.98248	1.05998	0.136836	1.23045	1.20403
Me-FA 16:0	0.235738	0.733432	1.44639	1.74288	1.25705	1.38583	1.21109	1.19476
Me-FA 18:2	0.264266	0.350743	1.34078	1.8795	1.21648	0.971375	1.23924	1.11098
Me-FA 18:3	0.203021	0.30945	1.10262	2.08555	1.07303	0.852789	1.18454	1.0237
Methionine	0.0937455	-0.0979602	-0.467395	-1.26759	0.539298	0.140497	0.893457	1.04131
methylglycoside_RI=1983	-0.0465177	-0.42658	-0.175767	-1.29164	0.206022	1.30176	0.416749	1.13477
Methylphosphate	0.0408471	0.827036	0.262837	-0.365468	0.212447	1.1522	0.657736	0.508348
MG(0:0/16:0/0:0)	0.131202	0.527889	0.879688	1.32351	0.632262	1.00721	1.16273	1.11413
MG(0:0/18:0/0:0)	0.225973	0.533155	1.53176	1.49073	1.28508	1.15671	1.24207	1.15637
MG(0:0/18:2/0:0)	0.314403	0.636137	1.58241	2.90101	1.47165	1.30284	1.28887	1.16402
MG(16:0/0:0/0:0)	0.268953	0.471357	0.926187	0.934856	1.5838	1.04787	1.26398	1.11127
MG(18:0/0:0/0:0)	0.0288286	0.346619	0.681528	0.853128	0.166107	1.30399	1.10816	1.1226
myo-Inositol	-0.737389	-1.5906	-1.47373	-1.25603	1.69662	1.34573	1.20373	0.893187
myo-Inositol-1-P	-0.0716396	-0.0102216	-0.868396	-1.62518	0.415195	0.124734	0.980415	1.07876
N,N-Dimethylglycine	0.323157	-0.117444	-0.223987	-0.350306	1.35375	0.273006	0.519772	0.772384
ni_RI=1004	0.385836	0.639439	0.508609	0.691967	0.952852	0.962184	0.890645	0.967763
ni_RI=1044	0.0832339	0.439551	0.259209	0.509734	0.277848	0.760839	0.481665	0.642532
ni_RI=1054	0.346897	0.706332	0.83704	0.901223	1.54416	1.21601	1.15259	1.10918
ni_RI=1087	0.664547	0.891353	1.1547	1.08455	1.33907	1.23641	1.14725	1.17449
ni_RI=1088	-0.0260845	0.149184	0.61251	0.711295	0.0972722	0.579762	1.16394	1.10532
ni_RI=1101	-0.61895	-0.851953	-0.214654	-0.13528	1.3355	1.0821	0.473264	0.431763
ni_RI=1106	0.179862	-0.124369	-1.02224	-0.514049	1.10047	0.807773	0.850299	0.902653
ni_RI=1153	-1.53129	-0.519168	0.184331	0.962783	1.6062	1.00151	0.219089	0.787912
ni_RI=1165	0.138554	-3.45681	-5.42543	-4.93505	0.509754	1.21696	1.13899	0.998411
ni_RI=1172	-0.316571	-0.225976	0.0547295	-0.0872269	1.3181	0.780872	0.13159	0.116144
ni_RI=1191	-0.198432	-1.43625	0.504829	0.69372	0.28205	1.30651	0.660979	0.550004
ni_RI=1207	-0.305688	-0.491397	-0.675345	-0.944451	1.26059	1.15857	0.862426	1.14847
ni_RI=1249	-1.50175	-1.77774	0.752314	0.911252	1.36344	1.21397	0.683818	0.450334
ni_RI=1269	0.499806	-0.324069	0.622092	1.18712	1.093	0.855013	1.20627	1.06145
ni_RI=1303	-0.249136	-0.767565	-0.414774	-0.947658	1.24539	1.20595	1.06308	1.086
ni_RI=1319	-0.283938	-0.538462	0.00937205	-0.343394	1.56518	1.16143	0.0368744	0.743115
ni_RI=1350	-0.31732	-0.838105	0.0315273	0.45053	0.802021	1.16422	0.0320553	0.684101
ni_RI=1389	-0.0700302	-1.49313	-1.90791	-1.52024	0.336914	1.15487	1.22469	1.14531
ni_RI=1413	-0.505274	-0.945997	-0.633321	0.14627	1.66937	1.4312	1.18767	0.794866
ni_RI=1418	-0.0554555	-0.706694	-0.524166	-0.70386	0.342663	1.07287	0.873715	0.929709
ni_RI=1423	-0.0621486	-4.61579	-4.58601	-3.43153	0.212994	1.36596	1.24585	1.20179
ni_RI=1427	-0.118898	-0.470129	-0.261118	-0.799545	0.464863	1.0015	0.450011	0.821101
ni_RI=1429	-1.44916	-2.35779	-1.61004	-1.89861	1.68497	1.32954	1.02328	1.20064
ni_RI=1432	0.31277	0.0660896	-0.583387	4.71967	0.907217	0.0656088	0.126093	0.853443
ni_RI=1436	0.317134	-0.00554359	-1.02836	-1.56187	1.36275	0.00315914	1.06515	1.11866
ni_RI=1439	0.248752	0.182716	0.137215	-1.20448	1.41705	0.519849	0.660196	1.17421
ni_RI=1444	0.737274	-1.11827	-5.68249	-5.76853	1.41728	1.06603	1.24169	1.15677
ni_RI=1445	-0.0108276	-1.89698	-4.86149	-5.70287	0.0952932	1.30962	1.18689	1.1437
ni_RI=1451	0.262617	-0.0559928	-0.109095	-0.3975	0.613627	0.0711715	0.145929	0.853492
ni_RI=1465	0.231692	0.0397005	0.421721	-1.79068	1.09132	0.0433954	0.967264	0.76125
ni_RI=1466	-0.124201	-1.03512	-0.410845	-3.05234	0.249956	1.3466	1.00654	1.24175
ni_RI=1483	-0.0271919	-0.505355	-0.580165	-1.03363	0.105866	1.01662	0.940946	1.02475
ni_RI=1486	-0.638077	-1.25679	-1.95262	-1.75234	1.4122	1.13115	1.25212	1.12925
ni_RI=1525	-0.214127	-1.22491	-0.402764	-0.944185	1.1106	1.37675	0.524424	0.894086
ni_RI=1536	-0.272196	-0.208671	-0.444399	-1.62749	1.07249	0.765377	1.07044	1.21196
ni_RI=1551	-0.454495	-1.31965	-4.37673	-5.42727	1.31636	1.19315	1.17135	1.22928
ni_RI=1561	0.587755	0.983082	2.16219	2.47052	0.910136	0.993624	1.12996	0.955739
ni_RI=1562	-0.723396	-1.0075	2.94321	-0.408512	1.40656	1.15583	0.538331	0.586683
ni_RI=1588	0.808062	2.07696	2.31513	1.40077	1.58121	1.18413	1.2777	1.0045
ni_RI=1592	-0.226247	-1.15491	-2.60232	-3.79147	1.09876	1.082	1.17976	1.24781
ni_RI=1593	0.224573	-0.212904	-0.379474	-2.18455	0.351196	0.579852	0.511486	0.978728
ni_RI=1597	-0.68637	-0.647109	-0.048818	-0.751045	1.26616	0.836522	0.144636	0.72399
ni_RI=1599	-0.297135	-1.73374	-1.97083	-2.41018	1.20484	1.35232	1.27876	1.21021
ni_RI=1609	-0.107587	-0.495669	-1.44052	-2.51763	0.626622	1.21069	1.24738	1.1175
ni_RI=1620	-0.0761103	-1.19907	-1.50472	-1.83898	0.434935	1.22874	1.17495	1.12193
ni_RI=1621	0.0452505	-0.448023	-0.682792	-1.03902	0.0871338	0.578122	0.956505	1.05827
ni_RI=1630	0.231257	-0.699881	-1.36927	-4.30238	1.00123	0.985148	1.22633	1.14216
ni_RI=1644	0.238268	0.110379	-0.393703	-1.34198	0.940581	0.319686	0.835269	1.19132
ni_RI=1651	-0.163122	-0.161148	0.137606	-0.260492	0.977467	0.5446	0.465351	0.562581
ni_RI=1682	-0.00293758	-2.3623	-3.50281	-1.65769	0.0151505	1.3795	1.2293	1.18093
ni_RI=1698	0.10203	0.0385453	-0.4393	-1.84815	0.288885	0.159296	1.18927	1.24016
ni_RI=1714	0.811859	0.538378	0.676774	0.325269	1.43076	0.704148	0.900918	0.646208
ni_RI=1716	-0.701318	-5.66467	-6.12437	-6.15801	1.00807	1.2634	1.25248	1.23696
ni_RI=1724	0.0480044	-0.250668	0.114225	-0.190569	0.182992	0.974356	0.45196	0.626298
ni_RI=1725	0.0826272	-0.704582	-0.0910181	-4.74775	0.581394	1.01155	0.196008	1.03053
ni_RI=1743	-0.0483286	-3.12872	-1.94719	0.402433	0.00726691	1.19512	1.08582	0.512019
ni_RI=1748	0.294604	-0.298321	0.473265	-0.163028	1.07066	0.93622	0.923367	0.27638
ni_RI=1751	-0.32146	0.291712	0.178793	0.130241	1.20161	0.408888	0.357883	0.572531
ni_RI=1759	-0.475542	-1.21353	-1.15951	-1.56061	1.64006	1.41454	1.20882	1.14875
ni_RI=1760	1.47351	-0.012056	-0.337572	-2.94634	1.66814	0.119134	0.586677	1.07005
ni_RI=1767	0.332528	0.130387	-0.894752	-1.9731	1.1786	0.402636	1.19818	1.19164
ni_RI=1776	0.203491	-0.539086	-0.56304	-1.18534	0.652192	1.07097	0.825667	1.08031
ni_RI=1777	-0.265904	-1.9972e-05	-2.01321	-1.35868	1.03408	0.0697891	1.29736	1.2138
ni_RI=1783	-0.295176	-0.185555	-0.0405582	-0.0569008	1.35175	0.619224	0.0167608	0.0755721
ni_RI=1784	-0.294041	-1.40286	-0.826433	-0.850014	0.875311	1.18463	0.61193	0.564897
ni_RI=1798	0.478875	-0.608877	-1.32218	-2.60133	1.42557	0.8527	1.18035	1.20448
ni_RI=1804	-0.0883021	-0.676266	-0.0432086	-0.474494	0.237771	1.27503	0.119381	0.948859
ni_RI=1809	-0.608894	-0.318173	-1.47502	-2.69174	1.44892	0.324865	1.27926	1.22671
ni_RI=1819	0.219896	0.147898	-0.0452121	-0.965748	0.632619	0.335067	0.174745	1.00177
ni_RI=1823	-0.125252	-0.819157	-0.186199	-0.408363	0.546335	0.875394	0.161924	0.345554
ni_RI=1828	-0.258334	-0.324	-1.08595	-1.21687	0.53984	0.531464	0.910787	1.21668
ni_RI=1867	-0.71563	-2.63068	-3.29552	-3.00861	1.63273	1.33248	1.30367	1.25163
ni_RI=1868	0.0396383	0.125443	-3.53802	-7.68522	0.0309273	0.249399	1.13484	1.23615
ni_RI=1879	-0.262249	-0.212582	-3.47014	-3.45388	1.06912	0.333716	1.29484	1.23526
ni_RI=1884	0.175033	0.256956	-0.138293	-0.304803	1.10622	0.407794	0.236779	0.422872
ni_RI=1891	0.0676217	0.566254	1.03246	1.30469	0.610794	1.1458	1.2726	1.12101
ni_RI=1904	0.271023	0.46822	0.389653	0.654763	1.18732	1.2084	0.803128	0.876328
ni_RI=1913	0.411906	-0.0147027	-0.909159	-2.32393	1.14857	0.128403	1.16263	1.21284
ni_RI=1939	-0.456305	-2.26783	-2.91539	-2.28502	1.18129	1.33665	1.1754	1.18741
ni_RI=1973	-0.0207356	-1.64451	-3.04356	-2.1457	0.0952442	1.17642	1.29468	1.1942
ni_RI=1979	-0.487602	-0.634109	-1.98852	0.587591	1.14604	0.608257	1.26505	0.22604
ni_RI=2027	0.0346043	-0.612663	-1.28642	-1.45436	0.0810263	1.25897	1.1521	1.20941
ni_RI=2032	-0.103328	-0.805631	-1.22947	-0.793417	0.743436	1.22624	1.26101	1.06429
ni_RI=2034	-0.176535	-1.38874	-1.65014	-1.9104	0.460817	1.36759	1.21926	1.23208
ni_RI=2037	-0.919308	-1.78109	-1.63497	-0.606853	1.15851	1.35233	0.957105	0.965003
ni_RI=2038	-0.0447094	-0.979335	-1.76383	-3.09214	0.123033	1.12114	1.26741	1.163
ni_RI=2042	-0.0521524	-1.25727	-1.70582	-0.223374	0.31545	1.06921	1.1405	0.285626
ni_RI=2059	0.0510486	-1.04834	-2.79623	-3.25655	0.226678	1.0917	1.18373	1.24981
ni_RI=2066	0.0823163	-1.55133	-3.75541	-4.66623	0.41526	1.08412	1.18925	1.25066
ni_RI=2070	-0.196101	-0.641142	-0.827137	0.6175	1.05417	0.995264	1.11439	0.603021
ni_RI=2076	-0.370509	-0.928303	-2.29632	-0.92708	1.00619	1.13388	1.26415	0.133541
ni_RI=2080	-0.901528	-2.33657	-4.50572	-2.02256	1.40214	1.29577	1.27226	1.12046
ni_RI=2089	0.0393385	0.063215	-0.847647	-3.00822	0.120479	0.405549	1.2672	1.17247
ni_RI=2114	-0.712892	-1.29407	2.51023	3.92965	0.845769	0.760383	1.18739	1.24574
ni_RI=2119	0.179147	-0.421488	-0.436635	-0.33652	0.611714	1.05142	1.04111	0.699806
ni_RI=2122	0.646805	0.54093	0.944274	0.852496	1.46034	0.972978	1.20684	1.09638
ni_RI=2131	0.0552103	-0.172249	-0.624202	-1.13175	0.43467	0.879794	1.21863	1.24044
ni_RI=2133	0.217954	0.447311	0.972836	1.95784	0.654159	1.07979	1.27369	1.18096
ni_RI=2146	-0.14722	-0.846235	-3.07078	-2.82639	0.616384	0.970409	1.30323	1.24892
ni_RI=2160	0.0598749	-1.02827	-1.8789	-4.66279	0.332755	1.29276	1.24943	1.18282
ni_RI=2161	-1.67382	-2.03318	-2.05057	-2.04636	1.77222	1.33568	1.24373	1.19434
ni_RI=2175	-4.33126	-4.51353	-2.66828	1.067	1.65716	1.29671	0.936869	0.418757
ni_RI=2199	-0.0506415	-0.124981	-0.481923	-1.22632	0.390849	0.341485	0.852685	1.12546
ni_RI=2214	0.376	0.560667	-0.354835	-0.892027	1.42709	0.998302	0.566515	1.00592
ni_RI=2229	0.147803	-0.856715	-3.50436	-2.92522	1.30046	1.13093	1.30309	1.13517
ni_RI=2230	0.123441	-1.09924	-4.8212	-3.63621	0.535402	1.17525	1.30782	1.22615
ni_RI=2255	-0.150072	-0.676509	-1.37418	-2.55768	1.43178	1.14178	1.27219	1.18013
ni_RI=2282	0.0115012	-0.598907	-1.95856	-2.92469	0.0967046	1.05018	1.2853	1.23167
ni_RI=2319	-0.0137406	-0.263723	-0.112313	0.00659411	0.0975566	0.818634	0.177139	0.00908251
ni_RI=2324	0.0848474	0.499119	0.558648	-0.72473	0.659821	1.38952	1.06814	0.989645
ni_RI=2334	0.604926	1.35457	1.56814	1.21408	1.56976	1.1458	1.119	0.898637
ni_RI=2350	-0.0692572	1.07526	1.40069	1.90415	0.194242	1.24989	1.20058	1.14271
ni_RI=2380	0.269555	-0.0709482	-3.82332	-2.97733	0.964999	0.239093	1.25114	1.15663
ni_RI=2398	-0.225909	0.608714	1.29172	2.5288	0.757155	1.085	1.15747	1.03143
ni_RI=2407	-0.11379	1.58141	2.1748	2.68766	0.355731	1.09102	0.944476	1.06511
ni_RI=2410	0.943758	1.3734	1.31895	1.75375	1.54798	1.16586	0.657702	0.849147
ni_RI=2415	0.415941	1.73477	1.90232	2.01666	1.15739	1.16486	1.30406	1.14725
ni_RI=2425	-0.200721	0.0366173	0.439278	2.87049	0.979073	0.180581	0.574871	1.10302
ni_RI=2441	0.0567761	0.678562	1.34782	2.21664	0.334966	1.15166	1.27807	1.19864
ni_RI=2460	-0.146067	-1.00321	-1.56208	-3.94775	0.675701	1.18458	1.06359	1.22799
ni_RI=2464	-0.630899	-0.866759	-1.91221	-1.91945	1.70306	1.00756	1.16933	1.1917
ni_RI=2474	0.344183	-0.0254019	0.0363158	-1.15555	0.898463	0.115866	0.0860558	0.908511
ni_RI=2483	-0.0123024	-0.900737	-1.72926	-1.89351	0.0757381	1.37396	1.29327	1.20729
ni_RI=2503	0.234483	0.150159	0.866469	0.879076	0.882971	0.2269	1.02832	0.963265
ni_RI=2504	0.297889	0.31517	0.315669	0.454811	0.590522	0.603108	0.500814	0.486895
ni_RI=2505	1.14215	1.6365	1.65905	1.97794	1.35219	1.11738	1.30171	1.13162
ni_RI=2518	0.928519	1.97806	1.76558	3.00611	1.47333	1.19098	1.27879	1.20263
ni_RI=2519	-0.0374283	-0.546595	-1.16572	-0.896952	0.26064	1.11957	1.2625	0.957116
ni_RI=2535	-0.139215	-1.64576	-4.79838	-5.09069	1.43116	1.17539	1.26935	1.24824
ni_RI=2541	-0.0394213	-0.951787	-1.51434	-3.36942	0.72572	1.36689	1.19826	1.19217
ni_RI=2552	-0.10445	-1.09065	-0.978052	-1.32638	0.840323	1.2956	1.01304	0.990951
ni_RI=2558	0.804004	3.05309	2.32215	0.892963	1.69675	1.38614	1.25712	0.684116
ni_RI=2582	-0.0732705	-0.663102	-1.19142	-3.96939	0.857406	1.32156	1.24061	1.24989
ni_RI=2583	-0.509309	1.46911	1.82683	5.54741	0.676174	0.850373	0.858682	1.05924
ni_RI=2585	0.229907	0.104044	0.864029	0.782942	0.848728	0.366203	1.2265	0.988347
ni_RI=2586	0.815592	2.27711	0.74339	1.39159	0.957852	1.03633	0.620832	0.827462
ni_RI=2598	0.171458	1.18736	1.58929	1.58269	0.766432	1.33601	1.29823	1.11857
ni_RI=2619	0.55	1.91069	1.69496	2.73823	1.61318	1.08663	1.21499	1.08061
ni_RI=2626	0.431993	-0.86956	-1.30707	-1.2643	1.12506	1.16028	1.24323	1.12268
ni_RI=2645	1.0662	1.76692	1.68679	2.0547	1.48847	1.03987	1.24355	1.04648
ni_RI=2666	1.57611	2.13864	1.78043	2.54674	1.76017	1.22382	1.22513	1.21268
ni_RI=2700	0.0218054	-4.30735	-4.64822	2.3306	0.103012	1.25945	1.25175	0.729549
ni_RI=2709	-0.0333411	0.19918	-0.0531404	-0.613633	0.339973	0.973036	0.221098	1.18141
ni_RI=2715	0.156691	0.10406	0.0636801	-0.199763	0.277717	0.345386	0.158687	0.265353
ni_RI=2719	0.0456477	0.414213	0.858631	1.01579	0.355031	0.932148	1.14378	1.13813
ni_RI=2724	-0.156884	-1.35719	-1.1236	-0.278727	0.63456	1.31376	1.05747	0.925598
ni_RI=2730	-0.0356223	0.150822	-0.231691	-0.754616	0.133668	0.433399	0.37055	0.721045
ni_RI=2752	0.160628	0.732341	1.70481	1.86225	0.942514	1.17083	1.16739	1.10422
ni_RI=2777	-0.189219	-2.25507	-0.702912	-2.17506	0.575182	1.22327	0.585724	0.756972
ni_RI=2784	0.0525308	0.233866	0.755626	0.807054	0.256585	0.616742	1.22081	0.972514
ni_RI=2873	-0.0742971	-0.210401	-0.291415	-0.847376	0.376115	1.00594	0.779119	1.11131
ni_RI=2896	-0.111372	-0.579543	-0.870473	-1.93369	0.334101	1.18696	1.20108	1.21598
ni_RI=2902	0.0173369	-0.0493496	-0.463279	-1.05195	0.0216392	0.259443	1.08732	1.14318
ni_RI=2933	0.281173	0.0985292	-0.373103	-1.18356	1.33754	0.57326	0.910281	1.18064
ni_RI=2965	0.012914	0.0675616	-0.360342	-0.41171	0.130014	0.312612	1.15772	0.874361
ni_RI=2971	0.265094	0.639385	1.01715	1.51221	0.608052	1.28466	1.18653	1.03822
ni_RI=2978	0.0725994	0.245338	0.56964	0.860849	0.340805	0.744201	1.03318	1.01971
ni_RI=2988	-0.50113	-0.620335	-1.30816	-1.9086	1.61352	1.17718	1.22731	1.04334
ni_RI=2994	0.0777784	0.342537	0.313336	0.612142	0.656572	1.33596	0.800353	0.968465
ni_RI=3027	-0.473994	-0.746502	-1.44808	-1.89215	1.44881	1.29027	1.18554	1.14867
ni_RI=3030	0.172568	0.0456431	-0.40475	-1.36292	0.424007	0.0136266	0.822671	1.12588
ni_RI=3052	-0.231216	-1.03148	-1.36784	-3.43254	1.03424	1.06515	1.20228	1.2469
ni_RI=3076	-0.30882	0.0174567	-0.329513	-0.703843	0.98538	0.121716	1.09854	1.05735
ni_RI=3084	-0.197796	-0.621884	-0.744676	-0.442668	0.795714	0.733766	1.16796	0.592424
ni_RI=3087	-1.40914	-1.22114	-4.66949	-4.60792	1.77221	1.18881	1.27252	1.24411
ni_RI=3088	0.307949	0.153323	-0.112303	-0.335074	1.14751	0.423689	0.14205	0.724551
ni_RI=3120	-0.676745	-1.71138	-4.32129	-1.52297	1.22471	1.25987	1.28963	1.0394
ni_RI=3142	0.411413	0.901448	0.40061	0.87306	1.20999	1.21095	0.424852	0.94054
ni_RI=3146	-0.224684	-0.0336157	-0.565314	-1.51099	0.794019	0.033043	0.90135	1.07722
ni_RI=3166	0.0917859	0.405756	0.681932	0.976255	0.372036	0.997646	1.03938	1.02017
ni_RI=3168	-0.109195	0.345099	0.329784	0.968585	0.697626	0.656759	0.58339	0.955748
ni_RI=3181	-0.0648451	0.598902	0.662071	1.19756	0.310008	1.35556	1.06344	1.16973
ni_RI=3188	-0.306903	-0.620305	-3.95691	-4.02591	1.02646	1.20715	1.27083	1.25013
ni_RI=3199	-0.0912668	0.167165	-0.445805	-0.232302	0.462356	0.771558	0.969641	0.738839
ni_RI=3218	0.126959	0.257026	-0.254678	-0.82114	0.424486	0.739226	0.682549	1.13816
ni_RI=3242	0.111051	0.41581	0.0119608	0.500044	0.290312	1.04031	0.0162928	1.14433
ni_RI=3249	-0.12664	0.21376	-0.881656	-3.00765	0.465124	0.473624	0.960212	1.21289
ni_RI=3270	-0.932065	-0.700429	-1.38083	-0.652795	1.47621	0.78852	1.27102	0.712999
ni_RI=3292	-0.131866	0.658377	0.402471	0.370762	0.459784	1.26629	1.15245	0.858785
ni_RI=3294	0.0359706	0.304079	-1.60711	-2.28034	0.123999	0.738196	1.07142	1.20081
ni_RI=3305	0.176999	0.659049	1.01625	1.12125	0.276363	0.998104	0.61909	0.543056
ni_RI=3316	0.00327871	0.231542	-1.1462	-1.58526	0.0242177	0.612431	1.00913	1.22151
ni_RI=3317	0.249762	0.480615	-0.0846181	0.468581	0.690941	0.701581	0.118349	0.561889
ni_RI=3323	0.074148	0.666697	0.226066	0.744247	0.450736	1.27192	0.482459	0.96069
ni_RI=3326	0.194075	0.126571	-0.686582	-1.50501	0.686847	0.280448	0.629733	1.20213
ni_RI=3342	0.282553	0.790455	0.905449	1.09612	0.813459	1.27338	1.12709	0.928736
ni_RI=3357	-0.301688	0.41199	0.139363	0.399189	1.15834	1.06923	0.392871	1.03818
ni_RI=3362	-4.21244	-0.920314	-4.32304	-4.03174	1.57206	0.598048	1.16281	1.13586
ni_RI=3369	0.0784347	0.221828	-2.38973	2.03943	0.346631	0.580788	1.08371	0.238222
ni_RI=3389	1.32628	2.7741	2.81664	2.92676	1.51379	1.38184	0.911412	0.805199
ni_RI=3465	0.0329754	0.760576	0.228445	0.414552	0.142492	0.890039	0.19645	0.367012
ni_RI=3470	1.03907	0.549434	-0.08033	-0.0964928	1.25307	0.958477	0.0728501	0.250601
ni_RI=3516	0.169259	0.868095	0.947774	1.05535	0.381487	1.19484	1.11189	0.887994
ni_RI=3551	-0.102861	1.09081	0.793922	1.16336	0.27125	0.998758	0.86127	0.797239
ni_RI=3560	-0.539413	1.44292	0.191243	-0.0670316	0.461877	1.29008	0.237646	0.0544048
ni_RI=3730	0.305829	1.05513	1.21883	0.874132	0.482678	1.10637	1.03877	0.685314
ni_RI=4023	0.235746	1.23398	1.2881	1.05634	0.390692	1.09535	1.03808	0.799925
ni_RI=955	-0.435198	-1.47536	-0.860875	-1.8667	0.926363	1.34865	0.80556	1.11561
ni_RI=959	-0.493954	-1.85215	-1.43366	0.649355	0.348364	1.35802	0.899192	0.666748
ni_RI=970	0.194592	0.504202	0.825568	1.10058	1.17925	0.860901	1.26735	1.06011
Ornithine	0.260684	0.81046	0.52177	-0.957981	0.716274	1.13571	0.94445	1.05126
Ornithine-lactam	0.0556165	0.160664	-0.310451	-2.6041	0.159691	0.270991	0.611581	1.21577
Oxoproline	-0.523293	-0.718768	-1.13659	-2.01965	1.18879	1.37232	1.24307	1.16704
pentacid_RI=1788	0.0971282	-0.531439	-1.55395	-2.83871	0.573917	0.999041	1.2469	1.23266
pentacid_RI=1799	0.230725	-0.267124	-0.354872	-1.22604	1.15867	1.03113	1.09084	1.18437
pentalc_RI=1731	-0.154057	-0.851224	-1.24942	-1.55989	1.12433	1.21124	1.20513	1.05429
pentalc_RI=1742	0.138907	-0.727757	-0.785865	-0.514639	0.556677	1.28347	1.1354	0.580926
pentalc_RI=1764	-0.281692	-1.26037	-1.73673	-2.21698	1.35567	1.34893	1.25139	1.15634
pentose_RI=1609	-0.565508	-1.14178	-1.12215	-1.97898	1.38071	1.37885	1.06802	1.14974
pentose_RI=1623	-0.497383	-1.25485	-1.92408	-2.00096	1.27172	1.39017	1.27159	1.20978
pentose_RI=1631	0.49439	0.145366	0.977398	-0.179277	1.22593	0.84275	1.25118	0.181185
pentose_RI=1635	0.502277	0.752007	1.30548	-0.585135	1.29987	1.31216	1.26106	0.899879
pentose_RI=1652	-0.0344087	-0.0991634	0.0424333	0.105606	0.0632799	0.585519	0.206231	0.155131
pentose_RI=1667	0.474721	0.850393	1.36251	-0.0847724	1.37669	1.34987	1.27156	0.0756629
pentose_RI=1672	0.0139658	-0.0777808	0.0946784	-0.313541	0.0959287	0.384801	0.335565	0.908399
pentose_RI=1676	-0.00458468	0.0584017	0.236914	0.439656	0.0435354	0.36887	0.578197	0.928795
pentose_RI=1694	-0.0268097	0.196122	0.114373	-0.21076	0.0636847	0.685309	0.435245	0.667931
pentose_RI=1736	-0.162794	-0.767255	-0.920362	-0.314999	0.444093	1.19582	1.24717	0.639643
pentose_RI=1748	0.372372	-0.288489	0.500076	-0.0493356	1.03763	0.898055	0.983836	0.0613083
pentose_RI=1799	0.261483	-0.399621	0.0357241	-0.915924	0.865889	1.01537	0.0658674	1.07752
Phenylalanine	-0.556536	-0.258765	-0.0231163	-0.674595	1.74658	0.697258	0.111575	1.00437
Phosphoric acid	0.109299	-0.397338	-1.02716	-2.62215	0.544274	1.24676	1.16367	1.19488
Phosphorylethanolamine	-0.216272	-0.755005	-2.2277	-2.88895	0.795249	1.24084	1.1863	1.22049
Phtalate_RI=2547	0.181759	0.540155	0.804713	0.829933	0.26713	0.677206	1.23205	0.846092
Pipecolic acid	-0.0843274	-1.38203	-1.69625	-1.95084	0.436772	0.983443	1.22795	1.19087
Proline	-0.607403	-0.596123	-0.15082	-0.064191	1.53262	1.12194	0.376344	0.115524
Putrescine	-0.196798	-1.15057	-2.04298	-1.53467	0.926651	1.35162	1.23317	1.04021
Pyruvic acid	-0.631706	-0.98309	-0.708874	-0.497448	1.00148	1.10192	1.00511	0.77008
Quinic acid	-0.116417	-0.710982	-0.732971	-1.12628	0.289032	1.05527	0.82715	0.953073
Ribonic acid	0.0743904	-0.0600111	-0.180488	-1.81044	0.0925257	0.257771	0.5453	1.22476
Sebacic acid	0.06276	0.374271	0.848808	3.04145	0.220136	1.30736	0.999573	1.15623
Serine	-0.633032	-0.625244	-0.365615	-1.72523	1.70643	1.20013	1.06401	1.18467
Shikimic acid	-0.0672542	-0.647187	-0.440826	-0.20127	0.265531	1.37774	0.67175	0.395808
Sphingosine	0.483936	-0.0290493	0.220413	1.23769	1.47874	0.318959	0.507381	1.06405
sterol_RI=3234	-0.826267	-0.115954	-1.46112	-4.65329	1.66409	0.167072	0.841628	1.24439
sterol_RI=3350	0.0909751	0.645854	0.404506	1.10099	0.4589	1.27845	0.599133	0.944707
sterol_RI=3351	0.135339	0.780954	0.722118	1.2467	0.439726	0.911798	0.955317	1.04278
sterol_RI=3372	0.173085	0.740559	0.153679	1.59254	0.934878	1.06382	0.177957	0.961779
Stigmasterol	0.138221	0.797622	0.416559	1.09674	0.704532	1.32765	0.696055	0.944804
Succinic acid	0.215827	-0.00628681	-0.402173	-0.306057	0.653993	0.0983286	1.04744	0.534324
Sucrose	-0.420469	-2.01499	-3.50049	-3.73869	1.66976	1.11843	1.23236	1.22968
Threonine	-0.446482	-0.510579	-0.186442	-1.43186	1.30283	0.877187	0.465029	1.10341
Thymine	0.422387	0.46648	1.36773	1.37833	1.25966	0.740207	1.20888	1.14425
Tryptamine	-0.51961	-0.939238	-1.1232	-1.63767	1.65505	0.858348	0.936482	0.929959
Tryptophan	-0.504887	-0.335837	-1.05995	-2.05977	1.26121	0.414566	1.28798	1.17093
Tyrosine	-0.611486	-0.551892	-0.495324	-1.58287	1.69001	1.03193	1.21546	1.14041
Uracil	0.549762	0.446276	1.23168	1.60864	1.44317	0.848165	1.24211	1.24072
Urea	-0.350832	0.735159	2.09746	2.88988	0.185982	0.294935	0.869451	0.499341
Uric acid	0.439335	0.478131	-1.57257	-2.75861	1.05412	1.24122	1.07077	1.19736
Uridine	0.00994898	1.49895	1.17061	0.243018	0.00673746	1.30174	1.16002	0.489961
Valine	-0.421477	-0.842637	-0.793444	-1.47952	1.45449	1.1889	1.14343	1.1797
VLFA_RI=2553	0.659298	0.969488	1.11759	1.72897	1.53788	1.15726	1.17977	1.11802
Xanthine	1.10839	1.6713	1.99833	1.5342	1.38834	1.35636	1.15173	0.652581

## Sheet: 6+ hours shoots
Table S8. Comparison of shoot metabolomes from control an anoxic plants.
	lnFC(anox/normox)				OPLS-DA VIPs
	6	12	24	72	6	12	24	72
2-Aminobutyric acid	-0.586033	-1.08662	-2.32035	-3.45493	0.528283	0.858448	1.26529	1.21751
2-Pyrrolidinone	1.46689	1.85144	2.48381	3.41323	1.59861	1.0211	1.48908	0.982233
3-Hydroxypropionic acid	0.658589	0.417822	0.472922	-0.127228	1.16074	0.345492	1.15097	0.253897
4-Hydroxybutyric acid	4.16609	4.08817	3.65266	2.9638	1.76333	1.39014	1.70774	1.45018
Aconitic acid	-0.368501	0.586544	-0.768472	0.388563	0.824153	1.03794	0.684381	0.589724
Adenine	3.03131	2.53348	0.405688	-1.72238	1.70065	1.37554	0.00210854	1.01784
Alanine	0.93836	0.264266	-1.6418	-0.662279	0.872614	0.213214	0.907544	0.367392
Allantoin	-0.448031	-1.0159	-2.3978	0	0.371128	0.621035	0.885703	0
Ascorbic acid	-0.968332	-1.8978	-1.54128	-2.69152	0.844178	1.14768	1.28526	0.85534
Asparagine	-0.422904	-2.15474	-2.19488	-1.7565	0.476031	1.32266	0.936607	0.863204
Aspartic acid	-3.49232	-2.37904	-2.36799	0	1.52646	1.38517	0.875358	0
b-Alanine	-0.174515	-1.05454	-1.97979	1.78333	0.489189	1.18936	0.9889	0.459846
b-Phenylalanine	0.788497	0.871462	0.590834	-2.90317	0.586931	0.667528	0.553202	0.682463
b-Sitosterol	-0.319826	-0.973189	-1.83666	-1.13414	0.67377	1.28676	1.11104	1.11676
Butane-2,3-diol	0.114856	1.78412	1.94317	1.83314	0.130768	0.923686	1.12405	0.502736
Campesterol	-0.158469	-1.07578	-1.57789	-0.918047	0.464232	1.20845	1.04375	1.13886
Citraconic acid	0.16531	0.766729	0.402443	1.30265	0.297437	1.01628	0.329057	1.26896
Citric acid	-0.00288957	1.96417	-0.0914161	-1.61403	0.00947535	1.33137	0.130014	0.654963
compsug_RI=2348	0.102885	0.300028	0.775781	1.41381	0.345129	0.649367	1.0898	1.33132
compsug_RI=2376	-0.0790097	-0.532662	-0.887102	-0.719308	0.248662	1.16039	1.18095	0.898477
compsug_RI=2427	-0.0969683	-0.92432	-1.71261	-1.68368	0.312189	1.24244	0.943921	1.27417
compsug_RI=2499	-0.227025	0.395718	-1.36225	0.275317	0.927824	1.07812	1.27099	0.164079
compsug_RI=2521	-0.240816	0.372325	-0.195463	-0.1953	0.756266	1.14107	0.291121	0.586482
compsug_RI=2538	-0.260089	0.0688958	-0.336725	-0.0889982	0.983702	0.69253	0.650615	0.300506
compsug_RI=2548	-0.625475	0.153887	-1.33161	-1.35637	1.35399	0.402487	1.01885	1.41177
compsug_RI=2555	-0.00572302	0.0746038	-0.519778	-0.236825	0.0245388	0.0689983	0.28003	0.477357
compsug_RI=2565	-0.200845	-0.140199	-0.66505	-1.06576	0.85738	0.802467	0.699634	1.45702
compsug_RI=2573	-0.308915	-0.826526	-2.31365	-2.36747	1.35768	1.24713	1.29774	1.45786
compsug_RI=2672	-0.212325	0.0590392	0.23619	0.977638	0.861129	0.0302367	0.238734	0.763846
compsug_RI=2714	1.08352	1.04619	0.708098	1.48419	1.62824	1.29848	0.604397	1.21654
compsug_RI=2724	0.313161	0.945037	0.428677	0.554314	0.960563	1.23123	0.431956	0.970615
compsug_RI=2735	-0.17883	-0.440405	-2.1161	-2.84261	0.580046	0.970197	1.27827	1.26267
compsug_RI=2739	-0.17346	1.45153	-0.436669	-0.0258907	0.290321	0.722816	0.552232	0.046975
compsug_RI=2742	0.0682866	0.384219	-0.199471	0.115865	0.261315	1.17873	0.0815692	0.475796
compsug_RI=2750	1.07883	1.17391	0.510583	1.26942	1.5822	1.24058	0.458393	1.00901
compsug_RI=2764	-0.355546	0.609785	-0.658779	-0.54633	1.03732	1.35521	0.67285	1.29553
compsug_RI=2769	-0.239564	0.409143	-0.0423212	-0.0596568	1.0068	1.36001	0.100449	0.281334
compsug_RI=2793	-0.338983	-1.19131	-1.35584	-0.552194	0.663435	1.13707	0.904922	0.70683
compsug_RI=2822	0.0892583	-0.273929	-0.329044	-0.0871688	0.211889	0.491948	0.177627	0.197641
compsug_RI=2829	-0.286672	-0.114232	-0.736505	-0.699953	1.05452	0.45438	0.595586	1.47721
compsug_RI=2845	-0.15516	-0.428653	-0.576091	-0.0378862	0.4383	0.729783	0.540126	0.16601
compsug_RI=2859	-0.0919893	-0.394351	-0.886988	-0.46566	0.635587	0.760156	0.663786	0.586687
compsug_RI=2894	-0.0354289	-0.0999975	-0.276633	-0.464271	0.12062	0.749818	0.254793	1.11375
compsug_RI=2917	0.0578065	-0.182313	-0.162193	0.318157	0.128909	0.345236	0.00979578	0.958671
compsug_RI=2988	-0.105035	-1.50158	-1.88582	-1.71331	0.603289	1.3142	1.23684	1.40949
compsug_RI=3010	-0.733834	-1.85052	-2.60712	-1.94603	1.38622	1.38001	1.07566	1.35016
compsug_RI=3033	-0.582653	-1.57176	-2.3295	-1.9171	0.971149	1.38813	1.48219	1.4586
compsug_RI=3091	-0.505734	-0.742571	-0.41303	-1.32992	0.97317	0.588657	0.207488	1.08322
compsug_RI=3133	-0.0321703	-1.10667	-0.870451	-1.6462	0.0937895	0.918244	0.430774	0.98058
compsug_RI=3148	3.81236	4.67954	2.4996	2.06369	1.75028	1.44304	1.40996	1.24757
compsug_RI=3221	2.94737	4.28353	0.943454	2.16301	1.75415	1.38418	0.585391	1.19245
compsug_RI=3380	-1.11717	-3.48578	-6.32552	-6.09866	1.61449	1.42093	1.62019	1.48403
compsug_RI=3449	-0.159481	-0.464189	-1.08052	-0.646145	0.687914	0.787704	0.618516	1.06909
compsug_RI=3479	-0.0866234	-0.514095	-1.11551	-2.71977	0.286571	0.687697	0.693995	1.29453
Cysteine	-0.839608	0.275654	-0.19866	-1.11881	0.605294	0.53745	0.2429	0.634472
Desoxyguanosine	4.09005	7.24732	3.5914	2.98713	1.56275	1.39305	1.19948	1.02395
Erythritol	0.184024	0.136182	1.51152	2.20542	0.409356	0.486009	0.99902	1.22568
Erythronic acid	-0.40836	0.0622426	0.689774	0.325723	1.22807	0.277347	1.11008	0.565529
Ethanolamine	1.07008	0.846793	0.0317032	-1.88216	1.39216	1.19441	0.122495	0.877712
Ethanolaminephosphate	-0.820241	-2.17214	-6.00407	-2.74957	1.49198	1.37866	1.68393	0.845589
FA 16:0	1.42364	1.6812	2.69319	3.02181	1.65013	1.24028	1.68219	1.40984
FA 18:0	-0.0158515	-0.170269	0.420663	-0.0976353	0.0753479	0.326973	0.513276	0.249842
FA 18:1	0.657382	-0.00175247	2.34802	2.31852	0.566421	0.00771976	1.61983	1.0575
FA 18:3	-1.64566	-0.419093	1.93484	4.04649	0.654574	0.159697	1.14732	1.32663
Fructose	0.863464	0.982992	0.681119	1.81592	1.14121	1.08375	0.834534	1.42034
Fumaric acid	1.41076	1.37725	1.72777	1.36815	1.55731	1.30702	1.60726	1.38319
GABA	2.8933	3.03715	0.771182	-0.593376	1.71839	1.42911	0.247272	0.339206
Galactose	0.299035	1.66088	1.96672	3.40592	0.701105	1.42337	1.69251	1.47649
Gluconic acid	1.13692	3.56148	-0.323323	1.85924	1.02554	1.29617	0.511741	0.913164
Glucose	0.00425581	-0.736233	-0.172544	0.280645	0.025834	1.2379	0.129098	0.624543
Glutamic acid	-3.70525	-4.25018	-4.55392	-1.78029	1.65504	1.40967	1.37952	0.846037
Glutamine	-3.29594	-1.81504	-0.730185	5.04251	0.913459	1.27195	0.353102	1.48033
Glyceric acid	1.97678	2.27893	2.065	2.84649	1.70181	1.28499	1.66575	1.13145
Glycerol	1.90145	2.007	2.98407	2.56091	1.66177	1.42509	1.69855	1.47057
Glycerol-3-P	0.103392	-1.02511	-4.97921	-4.31481	0.372268	1.15301	1.53746	1.23517
Glycine	0.338619	-0.146242	0.0996218	0.868946	1.22632	0.297854	0.0162912	1.02153
Glycolic acid	0.365534	0.474678	0.858243	0.604905	0.716063	0.668515	1.3026	1.08168
Glycyl-phenylalanine	3.51546	7.15031	4.46565	3.25643	1.45316	1.44712	1.31329	0.988046
Guanine	5.14771	4.75587	3.39413	-0.714132	1.59872	1.25922	0.883001	0.160558
Guanosine	0.56307	1.7048	2.57476	2.0789	1.23673	1.25198	1.1213	0.928459
hexacid_RI=2033	0.720939	0.62558	1.06172	-2.72693	0.761683	0.26914	0.639257	1.27031
hexacid_RI=2044	1.18568	0.119927	2.00279	1.01866	1.12392	0.123316	1.53454	0.940833
hexacid_RI=2075	0.105065	-0.00763916	0.0831467	0.78709	0.17517	0.00624609	0.242311	1.05848
hexose-P_RI=0	-3.84296	-5.37427	-5.41623	-2.16351	1.56511	1.40623	1.56198	1.20259
hexose-P_RI=2255	-2.25526	-2.75572	-2.23664	-7.75141	1.55624	1.36691	1.37777	0.845728
hexose-P_RI=2276	-2.88515	-3.1521	-4.82361	-5.17192	1.58412	1.41687	1.61222	1.43529
hexose-P_RI=2376	-2.82574	-3.64786	-4.80204	-2.79474	1.61848	1.42512	1.58016	1.39461
hexose-P_RI=2389	-2.85873	-4.87465	-6.58736	-5.68579	1.59399	1.39853	1.69704	1.43084
hexose_RI=1889	0.334827	0.00485192	0.156052	0.537916	0.714784	0.00049995	0.346154	0.765488
hexose_RI=1958	-0.44182	0.368226	-0.0431688	-1.62035	0.598814	0.93814	0.0909268	1.38424
hexose_RI=2083	-0.40484	0.493301	-0.526436	0.0037715	0.862948	0.372553	1.2134	0.010378
hexose_RI=2139	-0.794516	-1.76682	-1.75611	-2.03323	0.922307	1.13779	1.15854	1.13877
hexose_RI=2161	-0.527163	-0.600635	-1.08843	-1.0257	0.836449	0.381476	0.945133	0.999473
hexose_RI=2169	0.0912074	-0.827852	-0.673415	-1.81905	0.126394	0.685436	0.477882	1.13128
hexose_RI=2195	-1.25352	-0.746622	-0.977626	-1.56807	1.30371	0.44979	0.390378	0.673838
hexose_RI=2241	0.279107	-0.107608	-0.43485	-0.473313	0.42754	0.392286	0.266651	0.895408
hexose_RI=2292	-0.517376	-0.00746539	-0.525815	-1.23879	1.48641	0.0233354	1.4388	0.790583
hexose_RI=2305	1.73085	4.06895	2.32276	4.80958	1.5826	1.33489	1.35086	1.4098
Histidine	-0.66694	-0.792233	-1.74366	-1.07142	0.679828	0.93055	1.05522	0.791737
Isoleucine	-0.461606	-0.14074	-0.239324	-0.778126	0.702348	0.305061	0.347126	0.680923
Lactic acid	4.46596	2.76215	3.56413	2.63078	1.75471	1.40984	1.65425	1.37312
Leucine	0.00634545	3.09224	0.771986	0.430465	0.00305581	0.819209	0.8302	0.457387
Lysine	-0.393301	1.54967	-1.24194	-2.19526	0.759467	1.11252	0.4477	0.672392
Malic acid	-0.385367	0.0883692	-0.439666	-0.764538	0.740558	0.368143	0.543322	1.1394
Malonic acid	-0.447449	-1.18224	-0.503649	-0.711419	1.04715	1.1474	0.669231	1.12634
Methionine	-0.739046	-0.602365	-0.78998	-1.04852	1.10656	1.11228	0.634723	0.94802
Methylphosphate	-0.596735	-2.10532	-1.57894	-2.66919	1.44112	1.41637	1.59614	1.47276
MG(16:0/0:0/0:0)	-0.126495	-0.607036	-0.72511	-0.351571	0.603782	1.11536	0.660624	1.1735
MG(18:0/0:0/0:0)	-0.270611	-0.851321	-1.25805	-0.593041	0.835929	1.27368	0.820029	1.21547
myo-Inositol	0.0526318	0.153205	1.20367	2.72132	0.101047	0.255756	1.20359	1.45905
myo-Inositol-2-P	0.0593412	-0.168094	-0.684036	-0.0525958	0.314814	0.889613	0.982008	0.150709
N,N-Dimethylglycine	0.244297	-0.942382	-0.746803	-0.172325	0.407842	1.3346	0.631366	0.156905
ni_RI=1019	0.0776552	-0.141568	0.139461	-0.236533	0.215198	0.278123	0.139442	0.654787
ni_RI=1044	0.110098	0.771755	1.0207	0.0148036	0.103027	1.02481	1.07765	0.012413
ni_RI=1055	0.587996	-0.462999	-2.03769	-0.807948	0.451384	0.523151	0.953928	0.556896
ni_RI=1084	0.466887	-1.75666	-0.493133	0.895597	0.328496	0.634093	0.0387645	0.401312
ni_RI=1135	0.841181	0.950419	1.23987	3.80656	0.669472	0.460756	1.21757	1.08299
ni_RI=1168	0.103566	-0.230288	0.840914	0.245376	0.0955685	0.241833	0.952349	0.345952
ni_RI=1189	-0.4849	-1.56353	-1.26543	-1.56936	1.09329	1.34864	1.54094	1.34188
ni_RI=1191	-0.223245	-0.290825	0.340149	-0.392126	0.209012	0.33641	0.496786	0.620948
ni_RI=1199	0.463371	1.33859	0.34364	-1.10427	0.849878	0.40346	0.166375	0.391454
ni_RI=1201	1.09726	3.85325	2.07015	2.64988	0.498044	1.17677	0.790443	0.911286
ni_RI=1204	3.00622	1.21826	0.502398	0.51347	1.42858	0.667963	0.429004	0.277093
ni_RI=1206	0.235513	0.279385	0.0520251	-6.11205	0.886521	0.408824	0.116306	0.50576
ni_RI=1226	0.192355	-0.453777	-1.89161	0.875321	0.471272	0.570891	1.60115	0.405754
ni_RI=1231	0.136094	-0.60875	-1.84358	-0.90963	0.375043	0.582943	1.42371	0.982898
ni_RI=1233	1.58435	0.801689	0.654736	-0.0687203	1.44289	1.07486	0.856057	0.0989198
ni_RI=1305	-0.170144	0.115316	-0.0280571	0.00593422	0.556237	0.225501	0.206053	0.0469764
ni_RI=1348	1.60223	1.83048	1.75577	1.51187	1.53397	1.41066	1.6709	1.43067
ni_RI=1391	-0.342345	-2.07363	-1.79852	-1.73682	0.309405	1.2829	1.23424	1.06533
ni_RI=1419	0.248814	-0.0364139	0.119682	0.482982	0.584391	0.15688	0.0843131	1.08722
ni_RI=1420	-0.491376	-2.01022	-3.41161	-0.810759	0.278635	0.574876	1.02036	0.321308
ni_RI=1425	0.388667	0.173589	-0.323342	-0.360382	0.76004	0.561163	0.435139	0.215203
ni_RI=1426	-0.24194	-0.10762	-0.552123	-0.673825	0.2936	0.132664	0.560773	0.346583
ni_RI=1439	-0.154291	-0.860575	-0.432496	-0.0163633	0.312455	1.14886	0.853974	0.058216
ni_RI=1461	-0.515017	-1.39209	-0.551252	0.26772	0.618956	1.34367	0.779051	0.521805
ni_RI=1469	0.341852	-0.397626	-0.269246	-0.206853	0.582432	0.51176	0.308596	0.425166
ni_RI=1471	0.205827	0.0846705	0.236698	0.423175	0.588467	0.150875	0.691722	0.555013
ni_RI=1472	0.221361	-0.263592	0.166922	0.652745	0.396033	0.437108	0.29897	0.615254
ni_RI=1480	-0.0941423	-1.44837	-3.172	-3.76375	0.239996	1.41909	1.32561	1.47418
ni_RI=1482	0.12441	0.0387347	-0.241605	-0.0453849	0.169288	0.0395824	0.355788	0.0674225
ni_RI=1495	-0.0226813	-1.42842	-1.40262	0	0.0170527	0.582401	0.719971	0
ni_RI=1527	-1.08879	-1.61051	-2.54941	0.200461	0.493562	1.34862	0.846407	0.133515
ni_RI=1540	-1.94173	-1.92053	-1.74419	-1.73822	1.65101	1.40801	1.35134	1.43383
ni_RI=1595	-0.506978	-0.140659	0.00119407	0.0383633	0.648685	0.188899	0.091369	0.0846464
ni_RI=1599	0.0703893	0.48082	-0.123722	-2.04266	0.290828	1.20879	0.232302	0.956312
ni_RI=1615	-1.65406	-1.86007	-1.27297	-0.430695	1.49492	1.25967	1.05711	0.888804
ni_RI=1636	-4.91787	-1.71583	-0.97029	2.80559	1.74884	0.560519	0.428534	1.47956
ni_RI=1664	0.53454	0.530581	-0.35889	-0.715974	1.3407	0.728907	1.01256	1.11286
ni_RI=1689	1.96731	0.799281	0.694007	-0.740911	1.71049	1.0056	0.779216	0.904404
ni_RI=1734	0.567274	0.373739	-0.216635	-0.270255	1.42629	0.484957	0.45757	0.51818
ni_RI=1750	0.169906	0.454921	1.0089	1.08196	0.844915	1.35373	1.41184	1.42881
ni_RI=1753	-0.236898	-0.810961	-1.6092	0.399779	0.61304	1.18339	0.97064	1.11416
ni_RI=1760	-0.925704	-0.577945	-0.488493	-0.169154	1.38871	0.77167	0.916185	0.116518
ni_RI=1780	-0.523734	-0.313291	-1.24117	-0.26129	0.964926	0.324393	1.09477	0.414429
ni_RI=1819	-0.65827	-1.39144	-1.45612	-0.690399	1.47622	1.39977	1.48232	0.826599
ni_RI=1826	0.593473	-0.386072	-0.884044	0.0631306	1.12196	0.422129	1.29141	0.10799
ni_RI=1832	2.78736	1.82422	1.17279	0.314404	1.62252	1.30935	1.08578	0.51578
ni_RI=1833	0.514916	0.489661	0.995779	0.960271	1.2512	1.26512	1.54459	1.39739
ni_RI=1836	-0.348454	-0.756659	-1.95842	0.686273	0.271649	0.489824	1.20946	1.33977
ni_RI=1846	-0.656177	-2.94474	-5.02842	-3.03462	1.45015	1.12063	1.60177	0.996369
ni_RI=1872	-0.365416	-0.746743	-3.56027	-1.69647	0.501262	0.834519	1.08103	0.672392
ni_RI=1882	-1.36403	-1.42958	-5.66209	0.163685	1.57738	0.884645	1.42446	0.0285695
ni_RI=1886	1.39835	0.603285	-1.95482	-1.47089	1.40352	0.591666	0.94809	1.45975
ni_RI=1957	-0.334589	0.279816	-0.199109	-0.524715	0.731561	0.520523	0.25267	0.389974
ni_RI=1976	-2.0792	-3.53365	-4.24727	-0.72119	1.61359	1.30565	1.56899	0.244304
ni_RI=2027	0.72364	-2.36677	4.05146	3.25741	0.306864	0.700673	1.52	0.735408
ni_RI=2043	0.88814	1.57824	0.864011	0.919654	1.33555	1.43232	1.21506	1.06394
ni_RI=2044	1.83926	-1.57716	2.22571	3.67505	0.913685	0.717939	1.32063	1.09862
ni_RI=2067	-0.142828	-4.46386	-2.01369	-3.26856	0.170031	1.20412	0.770941	1.03555
ni_RI=2074	1.6117	-1.30164	2.12892	0.293967	0.99961	0.670176	1.17875	0.372325
ni_RI=2126	-0.10679	0.47643	-1.20079	-0.871543	0.136482	0.745765	1.20723	0.580251
ni_RI=2128	2.20696	3.90229	4.65551	5.24527	1.29046	1.26826	1.36076	1.39792
ni_RI=2133	-0.129462	-0.282963	-0.898674	-1.26117	0.837262	0.852412	1.00049	0.882498
ni_RI=2223	0.243004	0.28397	0.124308	1.26537	0.573366	0.833348	0.0984519	1.25491
ni_RI=2239	-1.26968	0.314765	-1.45279	-1.77695	1.2549	0.647031	1.49149	1.45277
ni_RI=2248	0.888656	0.805098	0.709864	0.245045	1.49593	1.2188	0.898702	0.656013
ni_RI=2249	0.594345	0.601486	0.278869	-0.185623	1.31828	1.24493	0.576732	0.407777
ni_RI=2255	-0.217355	-2.05518	0.484027	-5.37266	0.256591	1.06862	0.129644	1.26398
ni_RI=2257	-0.331654	0.111492	-0.194767	-0.600558	0.782972	0.403623	0.410133	1.40479
ni_RI=2324	0.392054	-0.249319	0.421521	0.610187	0.705083	0.463566	0.939605	1.16816
ni_RI=2327	0.753509	1.03183	0.575107	-0.188131	1.69982	1.382	0.485775	0.443473
ni_RI=2352	-3.65539	-6.0764	-6.15475	-3.89679	1.46939	1.44559	1.69916	1.0431
ni_RI=2365	0.127288	2.13313	1.84579	3.42671	0.183855	1.37163	1.18369	1.44951
ni_RI=2376	-0.48957	0.14929	-0.33486	-0.110137	1.6816	0.635828	0.698153	0.257581
ni_RI=2377	0.268728	-0.727913	-0.817153	-0.536831	0.722881	1.08242	1.04926	0.580617
ni_RI=2389	-0.768277	0.749436	-0.220532	-0.405147	1.60457	0.958657	0.461288	0.98227
ni_RI=2390	-0.286104	0.186534	-0.929077	-0.953593	0.906134	0.450575	0.998511	1.40683
ni_RI=2411	1.31422	0.328406	-0.216902	-0.431839	1.13395	0.704579	0.193715	0.821936
ni_RI=2413	0.266748	0.678622	1.81561	2.75057	0.597273	1.27542	1.39959	1.40972
ni_RI=2427	1.59082	2.33159	3.11688	3.68734	1.45401	1.33281	1.41814	1.30095
ni_RI=2440	2.91352	0.78055	3.18929	-0.891265	1.24966	1.08264	0.527324	1.15402
ni_RI=2441	0.145148	-0.214828	-1.07019	-1.91603	0.40524	0.382532	0.681427	1.44508
ni_RI=2463	-0.120629	1.22568	1.56722	2.3179	0.321919	1.37682	1.25214	1.47354
ni_RI=2464	-0.701662	-0.719567	-2.33575	-3.59971	1.23527	1.25648	1.18796	1.22076
ni_RI=2488	0.534359	2.04252	0.942636	-0.122913	1.33136	1.41769	0.771844	0.377792
ni_RI=2507	-0.0399495	0.135849	-0.772337	-1.03205	0.188669	0.336225	0.623499	1.45571
ni_RI=2513	1.31587	3.22769	1.16417	-3.94577	1.63857	0.834423	0.695279	1.15738
ni_RI=2584	-0.0408225	-0.64162	-2.24108	-2.27546	0.102491	0.772197	1.19562	1.13425
ni_RI=2590	-0.273631	-0.569941	-0.851942	-0.391955	0.925727	1.04997	0.794002	0.656012
ni_RI=2599	1.80038	-1.51744	-0.12657	-1.57717	1.24445	1.08324	0.101695	1.03573
ni_RI=2629	0.665532	0.301743	-0.908272	-1.37652	1.3412	0.855837	0.652437	0.56724
ni_RI=2631	0.469541	-0.117951	1.49235	2.22991	1.19018	0.617671	0.466988	0.526073
ni_RI=2637	4.26651	5.60981	3.30968	6.56122	1.53873	1.40581	1.03724	1.4804
ni_RI=2644	3.53963	3.78535	4.1885	5.65224	1.57995	1.33183	1.30877	1.4132
ni_RI=2649	5.65842	5.63433	4.86314	6.3061	1.77184	1.35072	1.35512	1.41278
ni_RI=2702	-0.0753512	0.551413	-0.362365	-0.0475677	0.26419	1.22494	0.269366	0.127848
ni_RI=2713	0.0656405	-0.385501	-3.16524	-4.18917	0.292479	1.10712	1.37594	1.39267
ni_RI=2717	2.11019	-3.28338	0.877338	-1.58997	1.08276	1.19137	0.255349	0.68593
ni_RI=2719	-0.649996	-1.95287	0.35178	0.0769191	1.39002	1.38568	0.0170527	0.0183016
ni_RI=2728	-0.123395	-0.413269	-1.58588	-1.51692	0.394234	1.18896	1.00232	1.32729
ni_RI=2745	0.36488	2.47803	0.570079	1.06972	1.11627	0.95083	0.538514	0.435121
ni_RI=2754	0.606491	-0.560153	0.332595	-0.233686	1.0371	0.437837	0.339517	0.38146
ni_RI=2807	0.0489084	0.366508	0.744958	0.348761	0.178847	0.662662	0.519514	1.00338
ni_RI=2877	-0.84752	-4.01363	-4.26864	-2.94739	1.22815	1.43614	1.50761	1.01508
ni_RI=2907	-0.866292	-1.04733	-2.13916	-1.09814	1.05857	1.13658	1.30128	1.41943
ni_RI=2938	-0.252575	-0.548007	-0.784954	-0.506854	0.788104	1.05584	0.892954	0.745045
ni_RI=2952	-0.240345	0.0917898	-1.35444	-1.16818	1.18579	0.544381	0.886368	1.08335
ni_RI=2970	-0.177457	-0.857409	-2.63665	-2.8316	0.634634	1.40423	1.20558	1.42238
ni_RI=2981	-0.245014	-0.0203014	-1.31436	-1.13798	0.650759	0.0731683	0.84061	1.2678
ni_RI=2985	-0.37838	-0.686119	-0.889009	-0.524729	1.15394	1.02566	0.788773	0.810518
ni_RI=2994	-0.182907	0.478947	-0.698014	-0.802753	0.436347	0.972281	0.892054	1.03058
ni_RI=2996	-0.474624	-0.0841527	-0.745901	-1.92811	0.877276	0.221106	1.5922	1.12468
ni_RI=3000	-0.193705	-0.766614	-1.80496	-2.52914	1.06647	1.345	1.13913	1.14807
ni_RI=3013	-0.0976226	0.0452048	-1.37718	-1.49679	0.288188	0.139328	0.794768	1.22764
ni_RI=3030	-0.148545	0.0556384	-0.83713	-1.1447	0.490181	0.198236	0.812922	1.33323
ni_RI=3040	-0.845047	-3.47432	-2.52469	-0.64261	1.59069	1.18232	0.984927	0.672392
ni_RI=3044	-0.495262	0.182433	-1.90742	-1.95971	0.964601	0.418128	0.809964	1.28931
ni_RI=3052	-0.222113	0.611727	-0.584987	-0.912381	0.547995	1.08051	0.551264	0.939024
ni_RI=3080	-0.317057	-3.06472	-2.26138	-8.3356	0.436075	0.981246	0.548773	1.4076
ni_RI=3089	0.251968	-0.338726	-1.16682	-0.691644	0.237439	0.383817	0.625995	1.05144
ni_RI=3107	-0.149269	0.0379092	-0.509908	-0.869594	0.488143	0.110059	0.714492	1.25966
ni_RI=3119	0.1077	-0.55459	-0.949228	-3.59885	0.303077	0.712462	0.704087	1.3249
ni_RI=3145	-0.0404353	0.624027	-0.970531	-1.4274	0.193092	1.13246	0.788772	1.20311
ni_RI=3172	-0.412835	-1.17351	-1.08645	-0.670417	1.02789	1.25684	0.927569	0.726687
ni_RI=3174	-0.350211	-0.608327	-0.419845	-0.768799	1.17289	0.95632	1.12153	1.05358
ni_RI=3180	0.067143	0.293105	-0.212778	-0.573273	0.120316	0.846725	0.307003	0.681103
ni_RI=3194	-0.21386	0.267821	-1.01481	-0.54882	0.464893	0.689311	0.944634	0.621963
ni_RI=3204	-0.24706	0.380378	-1.49716	-0.845922	0.431255	0.843592	0.750141	0.674162
ni_RI=3231	-0.0394496	0.406744	-0.182259	-0.326055	0.0970741	0.866972	0.333188	0.704547
ni_RI=3239	0.0607503	0.177306	1.04234	1.42957	0.150212	0.259226	0.987519	1.1122
ni_RI=3273	-0.180413	0.0396019	-2.3184	-1.13609	0.461587	0.0141966	1.29459	0.505461
ni_RI=3295	0.462733	0.763859	0.495898	-0.936496	1.03922	1.35059	0.854067	1.09324
ni_RI=3320	-0.284786	-1.01232	-1.92517	-1.92768	1.19971	1.40254	1.56689	1.44786
ni_RI=3344	-0.257466	-0.740873	-0.761428	-0.760251	0.637557	1.22676	1.35617	1.33881
ni_RI=3347	-0.250057	-0.749652	-1.18551	-0.8658	0.622987	1.02241	0.882439	0.780024
ni_RI=3354	-0.219335	-1.69448	-1.85368	-0.571466	0.89132	0.88675	1.04994	0.752325
ni_RI=3378	-0.335504	-0.12468	-3.91325	-3.16899	0.737058	0.275466	1.29764	1.46957
ni_RI=3387	-0.357243	0.0854391	-2.38012	0	0.528517	0.216551	0.984512	0
ni_RI=3395	0.465455	0.78966	0.844484	0.296331	1.40582	1.0254	1.2805	0.600215
ni_RI=3457	0.160761	-0.568989	-2.74671	-1.78858	0.342864	0.702063	0.982141	0.634429
ni_RI=3472	-0.051195	-0.166421	-1.11354	0.386786	0.1979	0.313985	0.378751	0.424525
ni_RI=3521	-0.193166	-0.699339	-0.71516	-2.09394	0.475355	0.915011	0.862365	0.778923
ni_RI=3570	0.0855243	-0.0937766	-0.175674	0.127415	0.15572	0.210891	0.654445	0.322919
ni_RI=3629	0.22408	-0.41928	-1.42601	-1.2287	0.493014	0.950538	0.731027	0.459335
ni_RI=3737	-0.115008	-0.626852	-1.63671	-1.4099	0.23591	1.13066	0.933822	0.776176
ni_RI=954	1.03287	1.13952	1.69101	0.881873	1.2899	1.18651	1.39066	1.12182
O-acetylserine	-0.456548	-0.310619	0.397295	-1.97697	0.395585	0.839041	0.608	0.902258
Octopamine	-0.284189	-1.46465	-3.35009	-1.86044	0.221519	1.0048	1.08802	0.909193
Oxalic acid	-0.53838	-0.415543	-1.594	-1.9343	0.534447	1.00412	0.725848	0.640648
Oxoproline	-2.56786	-2.88214	-4.21594	-3.81854	1.75157	1.4285	1.37051	1.11578
pentacid_RI=1820	-0.893093	-1.55079	-0.91585	-0.304004	1.10404	1.28275	1.28139	0.82225
pentalc_RI=1732	-0.108816	0.656502	0.595064	-0.0753032	0.436725	1.36364	1.23364	0.266038
pentalc_RI=1759	0.698746	0.940857	2.00996	0.944406	1.44169	1.01286	1.50826	0.7997
pentalc_RI=1760	-0.40413	-0.456105	0.00843388	-1.12466	0.911674	1.23974	0.0401457	1.12856
pentalc_RI=1764	0.0352995	-0.0477862	0.740387	1.28404	0.216172	0.109964	1.48304	1.36127
pentose-P_RI=2125	-1.74377	-5.78298	-4.33409	1.6611	1.57305	1.41564	1.46263	0.210433
pentose_RI=1639	0.093981	-1.37388	0.5851	1.27166	0.0841849	1.4156	0.564152	0.824674
pentose_RI=1653	1.19197	1.37027	2.29911	3.57615	1.69411	1.37883	1.52014	1.37999
pentose_RI=1678	0.969176	1.85362	2.30441	2.51509	1.38894	1.42792	1.62189	1.44088
pentose_RI=1697	1.03931	0.978917	2.28156	2.94639	1.62028	1.22963	1.52861	1.42868
pentose_RI=1744	0.433459	1.03597	1.73466	2.27864	1.33882	1.34148	1.45177	1.40717
pentose_RI=1802	0.442344	1.35525	1.09606	1.06198	1.17655	1.11757	1.29897	1.29814
Phenylalanine	-0.605166	-0.147208	-0.386629	-1.04928	0.589376	0.347822	0.334922	0.904534
Phosphoric acid	-0.395177	-0.583966	-0.38768	-0.768345	0.919777	1.07303	0.758952	1.01887
Phytol	0.17938	-0.240055	1.3128	1.40193	0.218735	0.252641	1.11407	1.35305
Pipecolic acid	-1.40602	-0.738747	-2.3218	2.13736	0.641063	0.560906	0.726866	0.928854
Proline	-0.0750403	0.15118	0.836006	0.813316	0.0921457	0.248947	0.513169	0.622034
purine_RI=2034	2.33859	1.10517	1.80874	5.56002	1.01862	0.546765	0.586967	0.642039
Putrescine	-0.255618	-0.667167	-1.25893	-0.266859	0.512385	0.80769	0.518475	0.099352
Pyruvic acid	-0.0575657	-1.04003	-0.475215	-1.47285	0.0221273	0.554315	1.03337	1.30256
Quinic acid	-0.210191	1.11476	-0.94565	-2.57027	0.375108	1.14824	0.442642	0.810054
Serine	-0.711737	-0.701494	-0.821608	-1.2604	0.93422	1.08684	0.756017	0.916369
Shikimic acid	-0.796557	4.66303	1.24464	3.80256	0.624466	1.38126	0.695279	1.43343
sterol_RI=3060	4.30633	5.41971	2.21511	0.763342	1.48404	1.41173	1.23773	0.656155
sterol_RI=3162	0.0401322	0.273371	-0.326024	0.216381	0.0676738	0.597003	0.666357	0.25741
Stigmasterol	-0.0650969	-0.978402	-1.50287	-0.822626	0.179578	1.15079	1.07626	1.15371
Succinic acid	1.91076	2.58894	2.13063	2.58209	1.50178	1.4424	1.5954	1.47093
Sucrose	-1.40993	-4.4358	-5.49572	-5.27679	1.62283	1.44619	1.62057	1.47379
Threonic acid	-0.337026	0.321086	-0.24879	-0.298684	0.94562	0.689449	0.281086	0.580397
Threonine	-0.970503	-0.316884	-0.79079	-0.10739	0.821992	0.744558	0.450501	0.274732
Threono-1,4-lactone	-1.01698	-0.563845	-0.754383	-0.768558	1.6521	1.41805	0.910421	1.36356
Thymine	0.95385	2.8129	3.05051	-0.154828	1.13946	1.11117	1.11306	0.239446
Tryptophan	-0.168133	-0.403737	-1.11649	-2.46319	0.455724	0.747545	0.693897	0.65017
Tyrosine	-0.347258	0.813592	-0.207119	-2.12406	1.02429	1.16401	0.281724	1.07494
Uracil	1.87341	2.15648	1.59156	1.04825	1.41847	1.31485	0.983755	1.31712
Uridine	0.459331	1.44641	2.07885	3.19695	1.41717	1.38817	1.34765	1.47193
Valine	-0.83123	-0.311774	-1.09414	-1.01368	0.565397	0.472995	0.603367	0.772344

## Sheet: reaeration roots
Table S9. Reaeration effects on root metabolomes.
	OPLS-DA VIPs				lnFC(reareration/anoxia)
1,3-Diaminopropane	6+24	12+24	24+24	72+24	6+24	12+24	24+24	72+24
2-Hydroxyglutaric acid	1.21992	1.33532	1.58379	0.412913	-2.12259	-1.92502	-0.904765	0.365924
2-Hydroxypyridine	1.29387	1.3365	1.22369	0.0252241	-1.23172	-1.40577	-2.6277	0.0129295
2-Ketogluconic acid	1.17721	0.484487	0.920004	0.918303	-0.501856	0.224261	-0.757974	-0.978514
2,3-Butanediol	0.142848	0.611884	1.64985	1.77281	0.103383	-0.942791	-5.21137	2.35544
3-Aminoisobutyric acid	1.04257	0.843956	0.0156071	0.85115	0.869054	0.428945	-0.0218869	-0.914611
3-Hydroxybutyric acid	0.0615486	0.479009	0.53132	1.30545	-0.0936665	0.326253	0.478112	-2.50471
3-Hydroxypropionic acid	0.80467	0.96765	1.38053	1.77917	0.91121	0.674214	1.30161	1.80288
3-Hydroxypyridine	0.837844	1.19693	0.8192	0.95895	-0.179998	0.505776	0.312957	0.492839
4-Hydroxybutanoic acid	0.0891762	0.0614124	0.377244	0.0881376	-0.0562016	0.0562012	0.193572	0.0772438
Aconitic acid	1.2861	1.2613	0.396476	0.598408	-1.76855	-0.730177	0.150473	0.241196
Adenosine	0.0802903	1.21449	1.36816	1.20666	-0.0188182	-1.30582	-2.31016	-2.03486
Alanine	1.13449	0.0121335	1.33292	1.21682	0.844474	-0.00936208	-0.547542	-0.829208
Allantoin	0.132619	1.32833	1.34701	1.35176	-0.122314	-1.41715	-1.11363	-1.0271
Aminoadipic acid	0.696139	1.33898	1.42548	1.22055	-0.408582	-1.54585	-1.1081	-0.443883
Arbutin	0.798241	0.390442	1.35119	1.44629	0.771143	-0.152181	-1.80809	-1.96549
Arginine	1.08472	0.39567	1.17939	0.392825	0.266134	-0.146432	-0.542774	-0.207741
Ascorbic acid	0.304228	1.22901	1.36224	0.577099	0.14116	-0.641065	-0.598731	-0.297384
Asparagine	1.21083	1.17657	0.787377	0.514415	-1.74588	-0.718637	1.59009	-1.15794
Aspartic acid	0.885632	1.10246	1.61874	1.80291	-0.897842	-1.37129	-1.32955	-1.12903
Azelaic acid	1.29787	0.0327789	0.985805	1.29794	1.05818	-0.00511186	-0.50721	-0.835503
b-Alanine	0.791175	0.0761007	0.30796	0.189939	0.553995	-0.0440894	-0.0834893	-0.0838729
b-Sitosterol	0.80626	1.40223	0.617732	0.37444	-0.887752	-0.991999	-0.259714	0.0727473
Butyro-1,4-lactam	1.18935	1.25723	1.06619	1.10392	0.713684	0.560388	0.614983	0.474247
Cadaverine	0.730153	0.155546	0.740979	0.83566	0.416089	-0.0898037	-1.54726	-0.789256
Campesterol	0.751947	0.863899	0.965889	0.611621	0.511748	-0.569544	1.03225	-0.460244
Citric acid	1.23028	1.22472	1.04065	1.32051	0.713148	0.53821	0.59463	0.542202
compsug_RI=2126	1.21825	0.102359	0.448134	1.27028	1.49109	-0.0451178	-0.173791	-1.3124
compsug_RI=2136	0.477611	0.50959	1.68082	1.32928	-1.03477	-0.705314	-3.59482	-1.92912
compsug_RI=2165	0.22925	0.397115	0.966913	0.634235	-0.365926	-0.244724	-0.669376	-0.531364
compsug_RI=2190	0.44363	0.97287	1.55543	0.698182	-0.687994	-0.49915	-1.16603	-0.191815
compsug_RI=2286	0.446218	0.436397	1.03436	0.499233	0.321624	-0.293154	-0.611628	-0.199347
compsug_RI=2423	0.78813	0.14636	0.841865	1.0317	-0.514426	-0.0692378	0.461431	0.441827
compsug_RI=2495	1.03743	0.871946	0.457582	0.832047	-0.576482	-0.20519	-0.142247	0.233763
compsug_RI=2535	0.788305	0.135514	0.347206	1.00103	-0.36302	0.0669714	0.0468046	-0.809215
compsug_RI=2552	1.22404	0.85431	0.228261	0.422347	-1.43344	-0.35831	-0.02864	-0.219622
compsug_RI=2569	1.07908	0.453095	0.491076	0.68874	1.00976	0.38452	-0.268922	-1.32385
compsug_RI=2611	1.29092	1.29048	0.419275	0.45905	-0.615984	-0.357165	-0.0551664	-0.102576
compsug_RI=2710	0.995761	0.23001	0.343207	0.250748	0.121078	0.0721557	-0.112449	-0.0851532
compsug_RI=2720	0.678919	0.238405	1.51127	1.60582	-0.622222	0.0600333	0.518168	0.663313
compsug_RI=2726	1.17199	1.32619	0.913627	1.32449	1.08882	1.13667	0.383912	0.647362
compsug_RI=2736	1.18	0.824673	0.345844	0.540345	-0.874225	-0.447792	-0.125547	0.357396
compsug_RI=2748	0.59093	1.28407	1.11657	1.38083	0.202455	0.683748	0.396539	0.550712
compsug_RI=2767	0.49934	0.426101	1.32596	1.23989	-0.46594	-0.307878	0.50398	0.727277
compsug_RI=2792	0.421023	0.0379081	0.080257	0.333772	0.107842	-0.0180471	-0.0209613	0.180056
compsug_RI=2818	1.11811	0.823873	0.827775	0.264488	0.680595	0.295403	-0.586672	-0.235841
compsug_RI=2825	1.22299	1.21444	1.62606	1.49889	-0.867046	-0.997211	-2.4489	2.32258
compsug_RI=2845	0.845767	0.826955	0.233135	0.7793	-0.216059	0.407267	0.0771897	0.316645
compsug_RI=2855	0.639054	0.494908	0.728467	0.148704	0.819202	0.531126	-0.735764	0.0600437
compsug_RI=2890	0.011259	1.03263	0.189391	1.56864	-0.0170825	0.718993	-0.0888579	0.946821
compsug_RI=2911	0.417697	0.205822	0.558498	0.565794	-0.338744	-0.0520757	0.329478	-0.234016
compsug_RI=2916	1.28453	0.499418	0.495527	0.740533	-1.1329	-0.371985	-0.173509	-0.620523
compsug_RI=2946	1.23358	0.788786	0.0497655	0.312674	-1.12163	-0.492186	0.0282369	0.148429
compsug_RI=2984	0.033128	0.165123	0.718673	0.814278	-0.00562655	-0.0334024	-0.285368	-0.644736
compsug_RI=2992	0.407148	0.725736	0.0120272	0.806465	0.137878	0.125996	-0.0188961	-0.247797
compsug_RI=3004	0.34607	0.812852	0.958428	1.14624	-0.144015	-0.392949	-0.475995	-1.55701
compsug_RI=3013	0.57921	1.21625	1.25651	0.0539703	-0.397079	-0.418743	-0.445557	0.00231375
compsug_RI=3132	0.238995	0.300235	0.133285	0.466188	0.0955084	-0.165645	0.0524965	0.268411
compsug_RI=3144	0.419645	1.16249	0.173208	0.321256	0.184117	0.285528	0.0979802	0.133165
compsug_RI=3383	1.0375	1.3828	1.55497	1.21558	-1.07482	-1.80793	-1.04161	-0.494501
compsug_RI=3477	0.968224	1.13001	0.692595	0	-1.76626	-3.5769	-0.971728	0
Cysteine	1.12648	0.491876	0.436595	0.351882	-1.39822	-1.3676	-0.566937	0.475565
Ditertbutylphenol	0.824904	0.962578	1.03782	0.0309922	0.221897	-0.415699	-0.289396	0.00286086
Erythronic acid	0.784153	1.01296	1.41752	0.742195	0.305979	0.577436	0.706562	0.42149
Ethanolamine	0.00022702	1.18301	1.587	0.980722	0.00735874	-1.29612	-2.04658	-0.556806
FA 15:0	1.2351	1.41109	1.52277	0.598911	-1.13534	-1.83998	-0.70164	-0.305522
FA 16:0	1.21352	1.2032	0.902172	0.787159	1.07111	0.560534	0.231324	0.226765
FA 16:1	1.1549	1.22422	1.28182	0.40373	0.950468	0.690022	0.431818	0.109785
FA 17:0	1.23323	1.3668	1.49904	0.508303	1.29622	0.696217	0.699619	-0.477763
FA 18:0	1.25641	1.26949	0.828614	0.641053	1.20523	0.70657	0.217601	0.191248
FA 18:1	0.98721	0.13033	1.04899	0.254727	0.763993	0.0887478	0.456345	-0.109392
FA 18:2	1.20421	1.21819	1.104	0.842574	1.02709	0.557794	0.412215	0.358817
FA 20:0	1.13711	1.05276	1.0466	0.46453	0.897211	0.653933	0.3632	-0.150607
FA 24:0	1.23822	1.19853	1.28896	1.1771	1.19737	0.804906	0.403778	0.205048
FA 26:0	1.26736	1.3391	1.05685	0.237219	1.01522	0.518946	0.292945	0.0976615
FA 8:0	1.19994	1.12355	1.06178	0.280375	0.838366	0.380828	0.459722	-0.112796
Fructose	0.874143	0.926018	0.30374	0.191969	0.601848	0.363568	0.111039	-0.0961165
Fructose-6-P	1.24603	1.2298	1.23622	0.645317	-1.34849	-1.04443	-0.551805	-0.236828
Fumaric acid	0.7879	0.55918	1.58897	0.0939604	0.194673	-0.259325	-0.29469	-0.0153226
GABA	0.414403	1.05367	1.44888	0.843222	0.0859213	-0.219343	-0.470867	-0.292935
Galactose	0.435563	1.38811	1.50726	1.33834	-0.306317	-1.47269	-0.960641	-0.870642
Gluconic acid	1.27289	1.19827	1.28749	1.3986	-1.3511	-0.424479	-0.486286	-0.75889
Glucose	1.23177	1.36504	1.32656	1.56629	-1.304	-1.73584	-0.732244	-2.57403
Glucose-1-P	1.31682	1.11268	1.24401	1.24218	-1.78343	-1.06378	-0.585045	-0.508498
Glucose-6-P	0.907489	0.849901	0.392672	0.91772	-0.316538	-0.160395	-0.145358	-0.320225
Glutamic acid	1.05923	0.976832	1.37383	0.189623	0.659227	-0.574286	-0.186041	-0.0369387
Glutamine	1.29032	1.28084	0.355622	1.34689	1.47179	0.550327	-0.148061	-0.454457
Glyceric acid	0.921727	0.857178	1.4382	1.68856	1.03668	-0.839013	-0.910765	-2.00641
Glycerol	1.20582	1.2237	0.702368	0.419659	-0.353642	-0.454779	-0.177041	0.0703227
Glycerol-2-P	1.25246	1.03875	0.903296	0.511155	-0.543382	-0.290803	-0.358717	0.271086
Glycerol-3-P	1.00653	0.992232	0.78009	0.0902667	-1.23467	-0.978572	0.175531	0.0398022
Glycine	1.29693	1.40476	0.872234	0.386464	-0.900712	-1.1585	-0.339786	-0.345848
Glycolic acid	0.0364289	1.16073	1.48002	0.915925	0.00230702	-0.640054	-0.78632	-0.399607
Guanine	0.748337	1.15217	1.06793	1.5231	-0.272628	0.363351	0.276965	0.672782
hexalc_RI=1949	1.15319	0.873909	1.24028	1.03853	0.952577	-0.220483	-1.52643	-1.17761
hexalc_RI=1955	1.22543	1.22374	0.218386	0.150831	-0.878686	-1.13776	0.461127	-0.112126
hexose-P_RI=2273	1.02828	1.27276	1.00996	0.421951	-0.707745	-1.2369	-0.309096	0.0984157
hexose_RI=1743	0.0388618	0.803564	0.0311067	0.245024	0.0201767	-0.530959	-0.0189377	0.0255264
hexose_RI=2023	0.326437	0.361469	0.805374	1.05675	0.121548	0.0787173	-0.653386	-0.690949
hexose_RI=2043	1.29654	1.34699	1.48307	1.88334	-1.64209	-1.1358	-2.7881	2.72783
Histidine	1.00524	1.16109	0.0640327	0.94044	-0.913785	-0.924157	-0.0142081	-5.26868
Isoleucine	0.869583	1.20778	0.132779	1.06216	-1.52175	-1.71156	0.0733644	0.371942
Lactic acid	0.0306594	0.287848	1.29147	1.21751	-0.0339805	-0.0837058	-0.709199	-1.05733
Leucine	1.13024	1.28447	0.199407	1.43673	-0.903718	-1.01692	-0.209176	0.98979
Lysine	0.579173	0.712492	1.33904	1.23979	0.203907	-0.26036	-0.921908	-1.27037
Maleic acid	0.72223	1.29175	1.3482	1.01365	0.281026	-0.707707	-0.748495	-0.563528
Malic acid	0.88341	0.702884	0.74484	0.637607	0.263662	-0.455693	-1.01053	-0.255516
Me-FA 16:0	0.723698	1.19886	1.29934	1.50032	-0.434696	-0.960158	-0.637837	-0.906483
Me-FA 18:2	1.28815	1.31509	0.763373	1.05821	1.4819	0.656287	0.378201	0.217828
Me-FA 18:3	1.20412	1.29178	0.640227	0.224263	0.84643	0.555312	0.294927	-0.0550934
Methionine	1.13807	1.11051	0.807515	0.58007	0.606314	0.486393	0.329391	-0.127091
methylglycoside_RI=1983	0.400498	1.05971	1.47976	0.936016	-0.273724	-1.46233	-1.2992	-1.10177
Methylphosphate	0.247708	0.757331	0.936199	1.29965	-0.121689	-0.195637	-0.480198	-0.615069
MG(0:0/16:0/0:0)	1.26521	1.18613	1.14884	0.903029	1.11725	-0.764738	-0.785721	-0.480597
MG(0:0/18:0/0:0)	1.22225	1.13059	1.26485	1.06566	0.951096	0.712302	0.622458	0.394931
MG(0:0/18:2/0:0)	1.28444	0.980407	0.114448	0.687119	1.3746	0.487239	0.0440076	-0.326739
MG(16:0/0:0/0:0)	1.28539	1.36512	0.902088	0.747295	1.16907	0.861496	0.571901	-0.442866
MG(18:0/0:0/0:0)	1.1613	1.0431	1.09045	1.38177	0.691209	0.426305	0.273654	0.265478
myo-Inositol	1.12788	1.32842	1.14948	1.52421	0.669743	0.432158	0.373412	0.357197
myo-Inositol-1-P	0.0183211	1.33003	1.34688	0.727757	-0.0121516	-0.713623	-0.535709	-0.377918
N,N-Dimethylglycine	0.87937	1.417	1.35596	0.35357	-1.01523	-2.05562	-0.792056	-0.19461
ni_RI=1004	0.849935	0.320517	1.0817	0.980536	-0.274205	-0.114665	-0.454263	-1.12501
ni_RI=1044	0.614407	1.22868	0.488191	1.02784	0.252214	0.494674	-0.165878	0.205922
ni_RI=1054	0.325925	0.705093	0.20966	0.652418	-0.104547	0.192411	-0.0597762	-0.11534
ni_RI=1087	1.04649	1.16193	1.40316	1.35756	0.41889	0.453477	0.484622	0.290429
ni_RI=1088	1.23237	1.31673	0.766879	0.174144	0.95883	0.699192	0.355045	-0.0730348
ni_RI=1101	0.275858	1.33889	0.850245	1.26263	-0.0796929	0.40439	0.199137	0.402869
ni_RI=1106	1.20418	0.202636	0.0954331	0.886991	-1.08564	0.0499646	0.0474963	0.197627
ni_RI=1153	0.649701	0.245651	0.322994	1.06977	-0.321084	-0.282285	-0.307709	-0.60769
ni_RI=1165	0.909986	1.06452	0.930219	0.797857	-0.627322	0.500184	0.26706	0.49609
ni_RI=1172	1.25193	0.880353	0.692595	0.050231	-6.46264	-2.56829	-1.19202	0.0166624
ni_RI=1191	0.789658	1.11766	1.51322	1.63026	0.759136	0.36866	0.949891	1.34262
ni_RI=1207	0.00175341	0.964139	1.37743	0.375811	0.0243323	1.05535	1.39712	0.337783
ni_RI=1249	1.15473	1.11106	0.663986	0.473717	-0.371065	-0.320053	-0.3676	0.157816
ni_RI=1269	0.415556	0.901938	1.23403	0.372583	-0.611553	1.05353	-2.44568	0.54007
ni_RI=1303	0.0975873	1.18569	1.19066	0.578744	0.0404972	1.11887	0.708427	0.310157
ni_RI=1319	0.477102	0.26191	1.40632	1.23208	0.138402	0.0572101	-0.688043	-0.949953
ni_RI=1350	0.452632	1.06967	1.60787	0.886125	0.130665	-0.476609	-0.72535	-0.381882
ni_RI=1389	0.904952	0.0597905	1.31878	1.25481	-0.755238	0.00597353	-0.973405	-0.581071
ni_RI=1413	1.28189	1.17011	0.239819	0.111231	-1.96607	-0.586134	-0.102212	-0.0211391
ni_RI=1418	1.09885	1.23334	0.79689	1.5587	0.591954	0.387048	0.236093	0.562418
ni_RI=1423	0.451224	0.913276	1.06906	1.6862	-0.067227	0.197171	0.167601	0.578673
ni_RI=1427	1.32371	0.57302	0.623894	0.7338	-5.29088	-0.402359	0.852103	1.04219
ni_RI=1429	0.861214	1.34591	1.34989	1.79357	-0.827522	-1.35667	-2.09797	-2.55534
ni_RI=1432	1.11767	0.426432	0.828978	1.30408	-1.4694	-0.156498	0.203669	-1.6909
ni_RI=1436	1.02163	0.494516	0.501691	0.163678	-1.84407	2.71064	2.7358	0.572085
ni_RI=1439	0.704805	1.23719	1.45972	1.37893	-0.499442	-1.7227	-3.92632	-3.46038
ni_RI=1444	1.18704	0.934847	0.524928	1.09237	0.530369	0.319228	-1.34982	0.600927
ni_RI=1445	1.2642	1.08156	1.2672	0.36219	-1.54817	-1.10922	2.95765	-0.439675
ni_RI=1451	1.01581	1.35352	1.08481	0.759997	-1.69001	-1.5308	-1.44774	-1.04146
ni_RI=1465	0.140178	0.651333	0.295394	1.39674	0.0490079	0.232163	0.181576	0.77946
ni_RI=1466	0.401302	0.120048	1.21361	0.495238	0.1273	0.0485321	-0.414761	0.699604
ni_RI=1483	1.10582	0.421839	1.35949	1.79178	-0.891739	-0.129812	-2.03024	2.68253
ni_RI=1486	0.946384	0.00578655	1.03351	0.665083	0.595224	0.00830946	-0.546578	-0.300985
ni_RI=1525	0.894433	0.560117	1.14546	0.302124	-0.782314	-0.229214	-0.372871	0.0690765
ni_RI=1536	1.25713	1.26079	0.982627	1.44475	-0.994087	-0.991183	-0.697749	0.501633
ni_RI=1551	1.28252	0.521167	1.24485	1.3663	0.690704	-0.143431	-0.441526	-0.497162
ni_RI=1561	0.939233	1.36855	0.468334	0.674034	-0.870593	-1.09123	-0.970595	-0.402359
ni_RI=1562	0.287398	0.767199	0.452359	0.754	0.272277	0.356885	0.111896	-0.453977
ni_RI=1588	1.24128	0.850435	0.81037	1.17035	0.95033	0.549563	-3.4808	0.742688
ni_RI=1592	1.22379	0.881209	0.494142	1.04717	2.09758	0.429563	-0.179615	-0.773476
ni_RI=1593	1.2854	1.35783	0.713249	1.16362	-1.95216	-4.32485	-0.610046	0.332919
ni_RI=1597	0.403569	0.415371	0.467207	0.440909	0.395744	-0.225699	-0.419425	-0.455668
ni_RI=1599	1.29042	0.173513	1.34926	1.35361	2.10965	-0.0654783	-3.64854	-3.15757
ni_RI=1609	1.13286	1.23852	1.35691	1.64869	-1.10826	-0.859663	-0.974049	-2.30114
ni_RI=1620	0.181348	0.996786	0.457506	1.09603	0.0430534	-0.14029	-0.0762657	0.622129
ni_RI=1621	1.26277	1.14467	1.05424	1.05064	-1.30017	-0.83558	-0.999644	0.769714
ni_RI=1630	0.838546	0.906166	0.381248	0.60881	-0.558961	-0.416505	-0.152915	0.505231
ni_RI=1644	0.919776	1.25578	1.30442	1.22385	-1.00426	-1.79415	-2.14389	-2.0893
ni_RI=1651	0.595196	0.843259	0.00943287	1.1494	-0.162921	-0.400107	-0.00724649	0.140612
ni_RI=1682	1.14166	0.791432	0.663147	0.997561	-0.49578	0.142247	0.101763	0.102212
ni_RI=1698	0.787495	1.31875	1.05564	0.769415	-1.69879	-2.39538	-1.04686	-0.75672
ni_RI=1714	0.286309	1.06511	1.63291	1.79154	0.13806	-0.90594	-1.21568	-0.961211
ni_RI=1716	0.667581	0.185192	0.183946	0.551739	-0.477587	0.0921586	0.0373501	-0.248947
ni_RI=1724	1.32123	0.564871	0.0998842	1.62601	-6.86419	-1.12442	-0.158768	2.28541
ni_RI=1725	0.417227	1.02279	0.568941	1.29275	-0.128554	0.265972	0.0929726	0.291757
ni_RI=1743	1.19799	0.444222	1.01887	0.135314	-1.20401	-0.472832	-1.64961	0.24559
ni_RI=1748	1.27032	0.443922	0.178628	1.34303	-2.5739	-0.197639	0.0803797	1.09439
ni_RI=1751	0.597309	0.859352	0.880901	1.20293	-0.332295	0.71158	0.495609	0.401953
ni_RI=1759	1.23446	0.22533	0.461748	0.201623	0.700852	-0.0928071	-0.250816	0.0481194
ni_RI=1760	1.18101	1.134	0.797095	0.0605758	-0.909298	-0.174757	-0.203405	-0.0124279
ni_RI=1767	1.31939	0.849451	1.16181	1.42484	-2.85883	-0.665578	-0.522983	2.06761
ni_RI=1776	0.388436	0.715757	0.616784	0.78405	0.116795	-0.166448	-0.125205	0.222685
ni_RI=1777	0.91531	0.869015	1.31001	0.286985	-0.803291	-0.498864	-0.89011	0.080129
ni_RI=1783	1.30189	1.36323	0.425303	1.6258	-1.18458	-1.22954	0.0675924	0.253079
ni_RI=1784	1.28913	1.00482	1.12124	1.05463	-0.780449	-0.468793	-0.77394	-0.698336
ni_RI=1798	1.32951	0.584648	0.970754	0.781221	-3.6155	-0.26517	-0.658619	-0.299488
ni_RI=1804	1.10995	1.07145	0.635708	0.0607617	-1.27335	-0.956429	-0.371195	0.0325707
ni_RI=1809	0.428451	0.134377	0.506643	0.127491	-0.259331	-0.0235152	0.123401	-0.0363994
ni_RI=1819	0.936733	0.769306	1.54161	1.6802	0.910368	-0.607628	-0.748573	-0.84455
ni_RI=1823	0.361665	0.809336	1.40767	0.864724	-0.164066	-0.402255	-0.606584	-0.435803
ni_RI=1828	1.3179	0.284098	0.472095	0.146669	-3.10718	-0.134327	-0.143832	0.0637572
ni_RI=1867	0.939982	0.87373	0.109643	1.33811	-0.948134	-0.486902	0.0160455	0.254223
ni_RI=1868	1.02607	0.868427	0	0.7338	-1.92005	-0.837707	0	0.539679
ni_RI=1879	0.0210454	0.909904	0.271828	1.47761	-0.0913339	-2.71122	-0.349693	4.40358
ni_RI=1884	1.32551	1.41047	0.388339	0.166579	-2.53404	-3.11029	-0.199209	0.0468671
ni_RI=1891	1.02707	0.66185	1.07556	0.980624	-0.761761	-0.334669	-0.425867	-0.435467
ni_RI=1904	1.2408	0.982343	1.22536	0.277731	0.883528	0.367412	0.311728	0.108689
ni_RI=1913	1.2874	1.20151	1.61503	1.53698	-0.754944	-0.770679	-0.956289	-0.860183
ni_RI=1939	0.604266	1.34907	1.2774	0.619905	-0.222194	-1.17034	-0.612093	0.271405
ni_RI=1973	1.2848	1.18767	1.29666	0.143664	-2.51549	-0.990502	-0.526936	0.0667168
ni_RI=1979	1.30834	1.20513	0.412083	0.0154666	-3.79693	-1.72993	-0.113369	-0.0129802
ni_RI=2027	1.18626	1.41756	0.589737	0.335941	-1.36903	9.35703	2.24955	-0.697537
ni_RI=2032	1.1905	1.21466	0.518421	0.462603	-1.54031	-0.817927	0.174291	0.147725
ni_RI=2034	1.29576	1.25625	0.77141	0.277832	-1.47161	-0.591815	0.186536	-0.078575
ni_RI=2037	1.19068	1.28294	1.16201	0.995273	-1.23717	-0.985055	-0.360463	-0.74978
ni_RI=2038	1.32465	0.590435	0.945965	0.368217	-2.32991	-0.270017	0.482272	0.0607436
ni_RI=2042	1.06577	1.08377	1.3704	1.64529	-1.04306	-1.18616	-3.45773	-2.94109
ni_RI=2059	1.25518	0.746573	1.30771	1.05005	-1.92256	-0.616882	0.699656	0.571358
ni_RI=2066	1.24748	1.10848	0.729442	0.7338	-1.72586	-0.661694	-0.492006	0.733181
ni_RI=2070	1.21431	0.357875	0.729442	0.7338	-1.41609	-0.291828	-0.64438	1.0211
ni_RI=2076	1.24763	1.1377	0.0318319	0.79451	-1.24001	-1.23221	-0.00881988	-2.18057
ni_RI=2080	1.22254	1.33631	1.41704	0.102417	-1.60047	-1.819	-2.38053	-0.316699
ni_RI=2089	1.24571	1.38639	1.67447	1.02268	-3.69395	-2.33945	1.88983	0.667732
ni_RI=2114	0.10696	1.37841	0.989764	1.22285	-0.0337542	-1.17195	-0.288005	-1.96865
ni_RI=2119	0.854712	0.611219	0.131773	0.82492	-1.10868	-0.434901	-0.126277	0.832734
ni_RI=2122	1.20064	1.3767	1.23221	1.51282	-0.878621	-0.676118	-0.667227	-0.926093
ni_RI=2131	1.07895	0.838713	1.38434	0.634241	0.595448	-0.154509	-0.905921	-0.362221
ni_RI=2133	1.22078	1.41713	1.4428	0.723735	-0.59638	-0.711785	-0.432671	-0.346065
ni_RI=2146	1.13456	1.27918	1.45655	0.825959	1.08012	0.999112	0.728766	-1.21718
ni_RI=2160	1.21936	1.41405	0.608245	0	-3.21329	-2.39124	0.402359	0
ni_RI=2161	1.30918	1.11448	1.39766	1.52135	-1.27124	-0.876562	-1.65008	2.53682
ni_RI=2175	0.732316	0.466106	1.54997	1.13042	-0.311533	-0.13546	-0.426282	0.202567
ni_RI=2199	0.0320845	0.564871	0.550117	0.822052	0.0711094	-0.453927	-0.720478	1.04654
ni_RI=2214	0.861263	1.2487	1.39646	0.19536	-0.379001	-0.803691	-0.722912	-0.0618579
ni_RI=2229	0.982298	1.33947	0.441088	1.19527	-0.480077	-1.29786	-0.133485	0.30849
ni_RI=2230	1.19008	1.39525	0.0384477	0.983662	-2.48094	-2.73606	0.00617727	0.891544
ni_RI=2255	1.24191	1.41594	0.693033	0	-3.07139	-4.23814	4.51446	0
ni_RI=2282	1.25352	1.32299	1.33579	1.28535	-0.912845	-0.722423	-1.07577	-1.1341
ni_RI=2319	1.20897	1.25656	1.06665	0.690232	-1.10137	-1.28096	-0.586895	-1.01739
ni_RI=2324	0.047436	0.418799	1.06665	0.163489	-0.0250331	0.103333	-0.767831	-0.235506
ni_RI=2334	1.06631	0.632119	1.38353	0.912639	0.400258	0.135699	-0.837029	-2.00626
ni_RI=2350	1.24372	0.433372	0.538264	0.391693	1.70981	0.109165	-0.326728	0.220446
ni_RI=2380	1.05053	1.34076	1.41131	0.609215	1.56286	1.0688	0.906765	-0.267589
ni_RI=2398	1.22645	1.42437	0.0974949	0.0120252	-1.72712	-3.97482	-0.0378379	-0.00529287
ni_RI=2407	1.25366	1.38551	1.61594	0.068269	1.98376	1.31532	1.01175	0.000258978
ni_RI=2410	1.32739	1.2905	0.0666924	0.776646	4.34997	1.1985	-0.034929	-0.692095
ni_RI=2415	1.1702	0.0165436	0.222106	0.661744	1.75006	-0.0333614	-0.397254	-0.659002
ni_RI=2425	1.3155	1.20024	0.0633729	1.18401	2.23572	0.485558	-0.0144993	-0.700598
ni_RI=2441	1.29542	1.20542	0.540908	1.01175	1.23783	0.933512	0.592599	1.32015
ni_RI=2460	1.30793	1.34216	1.36287	0.247091	1.96932	1.42569	0.530721	-0.13371
ni_RI=2464	1.26681	1.20813	1.56366	0	-0.92327	-0.82304	-2.94558	0
ni_RI=2474	1.18953	1.35467	0.70986	0.182295	-1.75076	-1.81906	-0.332799	0.0360414
ni_RI=2483	0.967316	1.02677	0.842953	0.611589	0.382064	0.52597	0.404239	0.256848
ni_RI=2503	1.25618	1.0494	0.543691	0.555582	-0.806587	-0.550349	-0.157437	0.135763
ni_RI=2504	0.271284	0.575179	1.11472	1.21703	0.206033	0.333225	0.561425	0.556635
ni_RI=2505	0.907025	0.907933	1.3223	0.968981	0.703338	0.629988	1.10234	0.693812
ni_RI=2518	1.30731	1.08715	0.29729	1.05318	2.18281	0.416488	0.047651	-0.634411
ni_RI=2519	1.26811	1.31747	0.801868	1.41777	1.94132	0.503317	0.15786	-1.04554
ni_RI=2535	1.04373	1.13631	1.5779	0.871044	-0.86254	-0.529484	-2.3336	0.408508
ni_RI=2541	1.18737	1.12829	0.588812	0.74686	-2.45115	-1.48595	-0.577004	0.532189
ni_RI=2552	1.13068	0.750976	0.534452	1.70424	-0.704268	-0.19382	0.202997	2.07479
ni_RI=2558	1.30586	0.935325	0.323549	1.32368	-1.40814	-0.409057	0.202223	1.06547
ni_RI=2582	1.24048	0.80853	1.29921	1.35911	2.81318	-0.548538	-1.11747	-1.17204
ni_RI=2583	1.3118	1.22207	1.55511	1.89451	-0.69004	-0.549226	-2.1497	2.09851
ni_RI=2585	1.23944	1.16247	0.0246655	0.0474291	3.73172	1.171	-0.118506	0.138681
ni_RI=2586	1.03365	1.13995	1.00461	1.11662	0.529259	0.551118	0.196059	0.372551
ni_RI=2598	1.11192	1.04266	1.44249	0.918573	1.53819	-1.56944	-1.57225	-0.937405
ni_RI=2619	1.25416	1.24753	0.972932	1.28858	2.15755	0.764095	0.193684	-0.753488
ni_RI=2626	1.25885	0.819933	0.141509	1.01194	2.14647	0.579954	-0.0680038	-0.870955
ni_RI=2645	0.915593	1.07373	0.114276	0.455603	-0.961383	-0.422766	-0.0476892	-0.367089
ni_RI=2666	1.16776	0.480223	1.35798	0.566565	1.33654	-0.110767	-0.749205	-0.409304
ni_RI=2700	1.22246	1.37817	0.412679	1.33432	1.14	0.972637	0.194398	-0.783493
ni_RI=2709	1.34146	0.57302	0	0.926013	-6.48152	-1.12572	0	-1.92824
ni_RI=2715	0.814272	1.13595	0.650978	0.211949	0.126684	-0.288827	-0.124046	0.0316229
ni_RI=2719	0.698781	0.9298	0.0428285	1.13594	0.351293	0.383221	0.0225445	0.472856
ni_RI=2724	1.15725	0.876204	1.18585	1.57475	0.616995	0.365123	0.359505	0.31268
ni_RI=2730	1.33832	0.955454	0.642909	0.913326	-2.0115	-0.532518	0.333013	0.273195
ni_RI=2752	0.393647	0.0859932	0.39571	0.687049	0.160763	0.0331656	-0.27082	0.374361
ni_RI=2777	1.27738	0.735473	0.362328	0.997335	1.45738	0.404956	0.129288	-0.619765
ni_RI=2784	1.33693	0.900594	1.08293	1.45697	-2.75724	-1.79697	0.989343	3.27874
ni_RI=2873	1.11757	1.04186	1.03246	1.27922	0.559138	0.41311	0.253253	0.418529
ni_RI=2896	0.729552	0.214034	0.609275	0.813863	0.333917	-0.0233924	0.115258	-0.236209
ni_RI=2902	0.0344715	0.720446	0.489712	0.608355	0.0223215	-0.156567	-0.143345	0.142663
ni_RI=2933	0.00985768	0.848483	0.65307	0.657674	-0.00901751	-0.223061	-0.187349	-0.260226
ni_RI=2965	0.296382	0.958201	0.521348	0.752883	-0.0504019	-0.21784	-0.153953	-0.275109
ni_RI=2971	1.1471	0.811804	0.291717	0.380658	0.539302	0.350887	0.0906498	0.131004
ni_RI=2978	1.2967	1.41099	1.57164	0.138893	2.38816	1.71506	1.17537	-0.0811043
ni_RI=2988	1.06151	1.18757	1.14192	1.14655	0.624206	0.490763	0.395029	0.394609
ni_RI=2994	1.16576	1.28187	0.391456	0.741058	-0.992358	-0.869093	-0.102288	0.481149
ni_RI=3027	1.22317	1.36664	1.26733	0.632919	0.707199	0.47023	0.479855	0.174101
ni_RI=3030	0.974535	1.3558	0.481788	0.470923	-0.337866	-1.20247	-0.214347	-0.2356
ni_RI=3052	1.14939	0.378837	0.666624	1.57352	0.990025	-0.183512	-0.252104	-2.20266
ni_RI=3076	1.18182	0.547819	1.45145	0	-0.819816	-0.303864	-1.70628	0
ni_RI=3084	0.792265	0.204486	0.513308	1.20493	0.422523	-0.111626	-0.0757583	0.470863
ni_RI=3087	0.188854	0.0593486	1.25127	1.69952	0.0995797	-0.0522872	0.281439	0.52436
ni_RI=3088	0.534709	1.40162	0	0	-0.456831	-3.88918	0	0
ni_RI=3120	0.48733	1.09256	0.0685375	0.0016144	0.141078	0.443624	0.0391542	-0.00629336
ni_RI=3142	1.04962	0.235073	1.63226	1.89316	-1.41544	0.143784	2.98809	-2.43178
ni_RI=3146	1.17216	0.857883	0.31464	1.39262	0.876826	0.513331	0.184461	0.788189
ni_RI=3166	0.479774	0.891529	1.34192	1.30758	0.160937	-0.63875	-0.931387	0.442548
ni_RI=3168	1.04688	1.12288	0.905083	1.09272	0.619987	0.50539	0.375526	0.439793
ni_RI=3181	1.04358	1.29585	1.14724	0.870575	0.569219	0.490209	0.646971	0.479068
ni_RI=3188	1.27979	1.34855	1.17681	1.0888	1.06279	0.796421	0.557762	0.265873
ni_RI=3199	1.27213	1.34549	0.588812	0	-0.90356	-2.83186	-0.465067	0
ni_RI=3218	0.986686	0.853499	0.727448	1.53626	0.309948	0.178725	0.259238	0.447805
ni_RI=3242	0.570673	0.0899972	0.634143	1.56075	0.277023	-0.0462316	-0.144006	0.509116
ni_RI=3249	1.17796	0.420978	0.469183	0.395647	0.88937	0.131194	0.404173	-0.152429
ni_RI=3270	0.146361	1.16454	1.6251	0	0.0442597	-2.50031	-2.39576	0
ni_RI=3292	0.847645	1.05403	0.998529	1.41027	0.31778	0.33469	0.26134	0.34849
ni_RI=3294	1.10206	0.619846	0.20924	1.51621	0.528218	0.210173	0.0432116	0.307839
ni_RI=3305	0.532093	1.33603	0.945384	1.19744	-0.516361	-1.84208	-0.642773	0.603838
ni_RI=3316	0.680922	1.13891	0.0428314	0.411951	0.726782	0.523572	-0.0894654	0.463275
ni_RI=3317	0.341369	1.15838	0.735221	1.30278	-0.322028	-0.934406	-0.484648	0.38167
ni_RI=3323	1.07707	0.706231	0.0748278	1.19929	0.640485	0.568837	0.0655941	0.912819
ni_RI=3326	1.23502	1.23129	0.848607	1.32734	0.677101	0.568931	0.474248	0.510871
ni_RI=3342	0.535247	0.911228	0.591369	1.2845	-0.488657	-0.878928	-0.493687	0.247063
ni_RI=3357	0.893857	1.04238	0.580096	0.975616	0.573292	0.455806	0.235037	0.572788
ni_RI=3362	1.21322	0.952041	0.785058	1.14483	0.743309	0.390317	0.271817	0.289014
ni_RI=3369	0.92142	1.41667	0.221065	0.759997	2.7029	-3.6646	-0.266384	-0.469632
ni_RI=3389	0.0399728	0.438679	0.736839	0.615937	0.165473	-1.32981	4.13569	4.33758
ni_RI=3465	1.23061	1.09066	0.5887	0.338301	2.11404	0.451878	0.318852	0.259214
ni_RI=3470	1.00762	0.618344	0.0958441	1.25767	0.7546	0.45411	0.0883861	1.22349
ni_RI=3516	0.58725	0.735393	1.53136	1.40704	0.280817	-0.433219	-5.0677	0.470431
ni_RI=3551	0.789124	0.780295	0.166826	0.959251	0.72588	0.420286	-0.0692181	0.698505
ni_RI=3560	1.14658	0.75432	0.424063	0.73224	1.12727	0.509473	0.24549	0.366542
ni_RI=3730	0.735683	0.978449	0.997111	1.17103	1.18978	0.80438	0.923461	1.04028
ni_RI=4023	0.668852	0.604195	0.716291	0.767964	0.718754	0.428383	-0.412732	0.768105
ni_RI=955	0.710272	0.380771	1.11497	1.1622	0.896855	0.29657	0.698778	1.09075
ni_RI=959	1.08103	0.0946328	0.378382	0.736096	-1.08448	0.063732	-0.386135	0.438376
ni_RI=970	0.427083	0.766487	1.19919	0.91859	-0.422725	0.381875	0.676723	0.402553
Ornithine	1.08446	1.32667	1.40344	1.44733	0.508021	0.843779	0.528156	0.278653
Ornithine-lactam	1.19171	1.05399	1.36301	0.89618	0.910089	-0.49199	-0.752211	-0.347084
Oxoproline	0.802225	1.34538	1.44809	0.0921504	0.447829	-1.44139	-3.88097	-0.0863301
pentacid_RI=1788	1.07351	1.18164	1.31726	1.49404	0.549992	-0.29816	-0.41056	-0.416162
pentacid_RI=1799	1.2273	1.36099	1.41522	1.37098	-1.40973	-1.68144	-0.866054	-1.54025
pentalc_RI=1731	0.889454	0.172629	0.439412	0.850532	-0.3072	-0.0670281	0.196611	0.251222
pentalc_RI=1742	1.27929	1.34734	1.50343	0.908386	-1.86248	-1.29795	-0.820364	-0.683381
pentalc_RI=1764	0.977852	1.17052	0.815788	0.589042	-0.718114	-1.0478	-0.602196	-0.374223
pentose_RI=1609	1.22594	1.25794	1.36823	0.476303	-1.53201	-1.30007	-0.819538	-0.875245
pentose_RI=1623	0.780591	0.584608	0.735667	1.16612	-0.525479	0.232736	-0.422208	0.908326
pentose_RI=1631	1.03412	0.662533	0.505643	0.636285	-0.897868	-0.209801	-0.298002	0.365773
pentose_RI=1635	1.07997	0.480674	0.459033	0.639996	-0.80575	-0.124823	-0.175869	0.157689
pentose_RI=1652	0.584934	0.234214	0.644318	0.703337	-0.339692	-0.0678647	-0.315163	0.142901
pentose_RI=1667	1.32946	1.24892	1.38699	0.955267	-1.44399	-0.415577	-1.33492	-0.808285
pentose_RI=1672	0.121076	0.0287082	0.652963	0.073319	-0.0439656	0.00179704	-0.321156	-0.0248978
pentose_RI=1676	1.31999	1.13136	1.36251	1.09033	-0.796724	-0.318957	-0.456096	-0.25234
pentose_RI=1694	1.33435	1.37882	1.42567	1.32373	-1.24947	-0.801346	-1.05103	-0.891688
pentose_RI=1736	1.31986	1.28288	1.39963	1.38299	-0.97636	-0.58229	-0.80229	-0.658773
pentose_RI=1748	0.974035	0.090013	0.847656	1.08074	-0.587917	-0.0066367	0.248449	0.47023
pentose_RI=1799	0.713637	0.847435	0.684383	1.11156	-0.478709	0.733393	0.419147	0.428681
Phenylalanine	0.810145	0.353619	0.549799	0.915525	-0.395487	0.290148	0.324267	0.321073
Phosphoric acid	1.24867	0.577814	1.41057	1.23229	0.849699	-0.149502	-0.816801	-0.789464
Phosphorylethanolamine	1.26813	1.41668	1.43154	1.35147	-0.886401	-1.76547	-1.17411	-0.78788
Phtalate_RI=2547	0.675499	1.39167	0.423682	0.658307	-0.737886	-2.7835	-0.173955	0.399112
Pipecolic acid	0.872592	0.697514	0.75416	1.22754	0.987011	0.50153	0.286756	1.21775
Proline	1.19507	0.788662	0.610492	0.815896	-1.37676	-0.550173	-0.264455	-0.96448
Putrescine	1.1774	0.557913	1.23337	1.18653	0.904581	0.134574	-0.852512	-1.42355
Pyruvic acid	1.2118	1.3308	0.102267	0.465681	-1.75452	-1.28979	0.00780657	0.382436
Quinic acid	1.32037	0.386796	0.415935	0.0832306	-1.88624	-0.0942815	-0.143246	-0.0162186
Ribonic acid	1.25342	1.31194	1.37505	0.372754	-2.20365	-1.98706	-1.08445	-0.361932
Sebacic acid	0.036174	0.81256	1.07358	0.247043	-0.00558985	-0.268804	-0.371314	0.148771
Serine	1.31165	1.27528	0.606183	0.961154	1.65476	0.985821	0.544908	0.991615
Shikimic acid	0.730224	0.935843	1.50485	1.0277	0.323564	-0.304039	-1.00392	-0.425314
Sphingosine	1.29691	1.30542	1.07467	0.886939	-1.65732	-1.11918	-1.53516	-1.2961
sterol_RI=3234	0.585334	1.40427	1.36632	0.355663	0.256044	1.23777	1.09612	0.230293
sterol_RI=3350	1.10149	0.979514	1.13428	0	-3.7181	-1.31068	-1.75765	0
sterol_RI=3351	1.29393	1.18292	0.903193	1.44804	0.777768	0.515644	0.576573	0.790908
sterol_RI=3372	1.10755	0.867408	0.976348	0.84284	0.71124	0.413769	0.619544	0.247129
Stigmasterol	0.995709	0.480425	0.432326	0.555344	0.488884	0.209102	0.614495	0.324807
Succinic acid	1.17511	1.13528	0.986569	1.11181	0.698396	0.540346	0.6725	0.564606
Sucrose	0.924908	1.35939	0.97361	1.38849	-0.577352	-0.853644	-0.602496	-0.926342
Threonine	0.341787	0.676135	0.699698	1.10698	-0.234844	-1.02134	-0.709694	0.521473
Thymine	0.571764	0.760167	1.55714	1.07861	0.304268	-0.327359	-0.998331	-0.69306
Tryptamine	1.07698	0.829124	0.309682	0.134503	0.706688	0.488176	-0.172904	-0.0590335
Tryptophan	1.32857	1.28311	1.38331	0.374179	-2.10263	-2.28186	-1.0903	-0.27925
Tyrosine	0.701706	1.32424	1.59494	1.21403	0.448849	-0.69039	-1.0098	-1.13439
Uracil	1.26498	0.863366	1.51607	1.07965	1.0015	-0.191762	-0.817707	-0.674762
Urea	0.0519644	0.483834	0.980166	1.27907	-0.0268663	0.172255	-0.288203	-0.919829
Uric acid	0.148607	0.688568	0.389914	0.288703	-0.212793	1.81594	-0.388832	-1.15646
Uridine	1.1638	1.40915	0.551578	1.52735	-1.42337	-2.02686	-0.271673	0.246237
Valine	1.26288	0.0752295	1.2559	0.89471	1.68053	-0.0661597	-0.765596	-0.310242
VLFA_RI=2553	0.0619768	0.621981	1.35565	1.26676	-0.0536219	-0.350837	-0.950604	-1.18186
Xanthine	1.25354	1.2274	1.0083	0.978619	1.49305	0.815328	0.373188	0.215473
	1.29219	1.36108	0.415155	1.53357	2.8323	1.04681	2.14929	-4.01117

## Sheet: reaeration shoots
Table S10. Reaeration effects on shoot metabolomes.
	OPLS-DA VIPs		lnFC(reareration/anoxia)
	6+24	12+24	6+24	12+24
2-Aminobutyric acid	0.0520231	0.993608	0.0574148	-1.32165
2-Pyrrolidinone	1.03841	1.23777	0.896056	1.5066
3-Hydroxypropionic acid	1.38155	1.28609	0.432852	1.33916
4-Hydroxybutyric acid	1.31495	0.657522	-0.87815	0.309335
Aconitic acid	1.30708	1.31481	-0.417921	-2.41151
Adenine	1.1882	1.3308	-0.413725	-6.19122
Alanine	1.1176	1.2526	-2.71909	-4.51499
Allantoin	0.730682	1.16835	-1.36438	-4.19119
Ascorbic acid	1.17954	0.865472	-0.691992	-1.68389
Asparagine	0.907283	1.26611	-1.72513	-2.19307
Aspartic acid	0.0267183	1.33135	-0.0641912	-3.54878
b-Alanine	0.868482	1.24171	-2.38725	-4.54192
b-Phenylalanine	0.841556	0.615734	1.31558	-0.926442
b-Sitosterol	1.4362	0.698069	0.81824	0.458233
Butane-2,3-diol	1.17385	0.374263	1.10599	0.460443
Campesterol	1.37127	0.744337	0.787037	0.389938
Citraconic acid	0.257871	0.524028	0.314954	-0.457773
Citric acid	0.922945	0.879773	0.443122	-2.31897
compsug_RI=2348	1.5605	1.27862	1.18302	1.80037
compsug_RI=2376	1.14111	1.02724	0.449767	0.409243
compsug_RI=2427	1.42449	1.26136	0.753011	1.53741
compsug_RI=2499	0.889434	1.15176	-0.32314	-0.909658
compsug_RI=2521	0.346821	0.896855	0.0959232	0.468918
compsug_RI=2538	0.909145	0.918032	0.20345	0.290467
compsug_RI=2548	0.588553	0.742473	0.198625	0.362649
compsug_RI=2555	1.18376	1.013	0.8826	1.6793
compsug_RI=2565	0.337082	0.86195	-0.0562167	0.230004
compsug_RI=2573	0.381336	0.399757	-0.102484	-0.0780622
compsug_RI=2672	1.02577	1.0591	0.410579	2.93861
compsug_RI=2714	0.630525	1.2339	-0.310752	0.990016
compsug_RI=2724	1.4492	1.23089	0.860134	1.16039
compsug_RI=2735	0.205323	0.76442	0.0619155	-1.48492
compsug_RI=2739	0.996386	1.20537	-0.504059	-1.03791
compsug_RI=2742	1.40362	1.19947	0.728748	0.830223
compsug_RI=2750	0.714672	1.17267	-0.353457	1.08845
compsug_RI=2764	0.270438	0.0964387	-0.0732952	0.0416586
compsug_RI=2769	1.1411	0.142574	0.336692	-0.045741
compsug_RI=2793	1.06232	1.2677	0.29213	1.72997
compsug_RI=2822	0.983368	1.25061	0.403944	1.50525
compsug_RI=2829	0.639604	1.22472	0.111921	0.786386
compsug_RI=2845	0.0965725	1.18446	-0.0364827	0.57607
compsug_RI=2859	1.42587	1.12666	0.484109	1.01243
compsug_RI=2894	0.77739	1.28216	0.292141	0.586874
compsug_RI=2917	1.4517	1.22533	0.822732	1.46355
compsug_RI=2988	0.902819	0.260203	-0.323124	-0.122804
compsug_RI=3010	0.497474	0.582339	-0.239492	-0.345467
compsug_RI=3033	0.513957	0.634485	0.171323	-0.150936
compsug_RI=3091	1.52837	0.838508	2.35709	1.16899
compsug_RI=3133	1.54465	1.09533	1.94977	1.55697
compsug_RI=3148	1.41118	1.23044	-1.7344	-1.83339
compsug_RI=3221	0.989925	0.93634	-0.720304	-0.467949
compsug_RI=3380	1.21654	1.00136	-0.895274	-2.24867
compsug_RI=3449	1.13123	0.567429	0.323581	0.372223
compsug_RI=3479	1.03728	0.189408	-0.278215	-0.158629
Cysteine	0.166427	1.25335	0.170575	-1.80757
Desoxyguanosine	1.28574	1.26468	1.53299	-5.67291
Erythritol	0.43682	0.329127	0.190728	0.0868079
Erythronic acid	1.40493	1.10061	1.60747	0.556337
Ethanolamine	0.892175	1.2795	-2.27211	-2.56206
Ethanolaminephosphate	1.01405	1.32146	-3.06914	-4.4748
FA 16:0	1.41699	1.30987	1.58185	1.49059
FA 18:0	1.49162	0.827605	0.847284	-0.373909
FA 18:1	1.40864	1.25001	2.03831	2.36988
FA 18:3	1.0767	0.521256	2.96389	1.07871
Fructose	0.250808	1.08215	-0.176823	1.14443
Fumaric acid	0.250315	0.222402	0.110635	-0.128126
GABA	1.30504	1.3194	-2.8402	-5.3197
Galactose	1.01997	0.500999	0.84079	0.195172
Gluconic acid	0.958693	0.371114	-1.16875	0.356652
Glucose	0.127233	1.12107	0.0563847	0.86517
Glutamic acid	0.617901	1.06682	1.06155	-0.662996
Glutamine	0.232934	1.16667	-1.29565	-5.94414
Glyceric acid	1.60968	0.758945	-1.09664	-0.453464
Glycerol	0.270911	1.26318	0.234699	0.642782
Glycerol-3-P	1.57812	1.23899	-1.69832	-5.70622
Glycine	1.15846	1.10902	-0.659909	-1.25649
Glycolic acid	0.645876	0.984102	0.312723	0.716249
Glycyl-phenylalanine	0.468405	1.28921	-0.422314	-3.60316
Guanine	0.943883	1.21573	-3.33743	-5.68613
Guanosine	1.40923	0.0340602	2.0522	0.120809
hexacid_RI=2033	0.0309688	0.673915	0.0293792	-1.55201
hexacid_RI=2044	1.12276	1.216	0.944402	1.89601
hexacid_RI=2075	0.836794	0.945187	-0.428653	1.60121
hexose-P_RI=0	1.11294	0.707493	1.96885	2.02741
hexose-P_RI=2255	0.0200566	0.229346	-0.0370183	-1.55043
hexose-P_RI=2276	0.724397	0.862224	0.845613	-1.62852
hexose-P_RI=2376	0.435265	0.186741	0.415383	0.252035
hexose-P_RI=2389	0.706283	0.661172	0.724406	1.71248
hexose_RI=1889	0.354282	1.23919	-0.144524	1.11743
hexose_RI=1958	0.223124	1.24828	-0.153584	0.780469
hexose_RI=2083	0.7364	1.1047	-0.395246	1.35056
hexose_RI=2139	0.157024	1.04434	0.177193	1.02118
hexose_RI=2161	1.24358	1.27263	0.732896	2.23642
hexose_RI=2169	1.43171	1.27896	1.06111	2.6824
hexose_RI=2195	1.44103	0.493335	1.65816	0.92236
hexose_RI=2241	0.372037	1.26294	0.325346	0.898276
hexose_RI=2292	1.28808	0.174806	-0.477107	-0.0882307
hexose_RI=2305	0.716815	1.06195	0.60412	1.12059
Histidine	0.807701	1.09828	-1.0799	-4.03706
Isoleucine	0.37924	1.25291	0.319142	-1.56079
Lactic acid	0.920999	1.22407	-1.20068	1.5444
Leucine	1.50342	0.314359	0.985455	0.0910522
Lysine	0.982611	1.33022	-3.12109	-8.19266
Malic acid	0.518626	1.12189	0.288731	-0.816475
Malonic acid	1.26811	1.07675	0.561017	0.801998
Methionine	0.291083	1.22532	-0.208065	-1.71278
Methylphosphate	0.662819	0.146398	0.180256	-0.11343
MG(16:0/0:0/0:0)	1.04863	0.0363675	0.323291	0.00286894
MG(18:0/0:0/0:0)	0.377365	0.302923	0.125979	-0.0705558
myo-Inositol	0.533609	1.29834	0.339898	1.54444
myo-Inositol-2-P	0.419351	0.647208	0.101952	0.282479
N,N-Dimethylglycine	0.292863	1.01784	-0.117529	0.514003
ni_RI=1019	1.09773	1.084	-0.64173	-1.43307
ni_RI=1044	0.883609	0.495369	0.92236	0.432621
ni_RI=1055	1.17449	0.943511	-1.86224	-1.44292
ni_RI=1084	1.04643	1.02822	2.30011	4.3998
ni_RI=1135	0.18433	0.404978	0.385319	0.805983
ni_RI=1168	0.93652	1.09885	1.31347	1.34111
ni_RI=1189	0.885438	0.541998	0.353438	0.258718
ni_RI=1191	0.895131	1.17151	1.33375	1.88875
ni_RI=1199	0.0771824	0.61245	-0.0582115	-1.33657
ni_RI=1201	0.879433	0.828145	2.09345	-0.972515
ni_RI=1204	0.504289	0.758278	-0.599835	1.1337
ni_RI=1206	1.00359	0.484279	-10.142	-5.23091
ni_RI=1226	1.25791	0.92597	-0.753151	-2.00039
ni_RI=1231	1.02324	0.170727	-0.540288	0.117804
ni_RI=1233	1.02706	0.586689	-0.983414	-0.603881
ni_RI=1305	0.541525	1.11992	-0.240862	-1.23965
ni_RI=1348	0.581155	0.52917	-0.469461	-0.168887
ni_RI=1391	0.602721	1.05819	-0.803815	-1.23811
ni_RI=1419	0.559931	0.976248	-0.234061	-0.613761
ni_RI=1420	0.63622	0.452216	-1.97489	-1.19308
ni_RI=1425	1.29193	1.27836	-0.863029	-1.90593
ni_RI=1426	0.0164647	0.861866	0.0443978	-2.54778
ni_RI=1439	0.893359	0.739958	-0.687485	-0.412148
ni_RI=1461	0.346608	0.589657	-0.346533	-0.310518
ni_RI=1469	0.202717	1.16377	-0.195106	-1.63559
ni_RI=1471	0.336186	0.243597	-0.093842	-0.166587
ni_RI=1472	1.17981	1.18109	1.12176	1.30981
ni_RI=1480	1.09595	1.28802	-0.608608	-1.57273
ni_RI=1482	1.09423	1.15348	-1.56458	-2.24017
ni_RI=1495	0.909528	0.932197	-2.11493	-2.81676
ni_RI=1527	0.34474	1.31203	-1.11923	-4.0867
ni_RI=1540	0.844045	1.26025	0.617255	-1.69711
ni_RI=1595	1.15347	1.10858	-0.76044	-0.98496
ni_RI=1599	0.955564	1.27916	-0.928595	-2.58807
ni_RI=1615	0.517354	0.321344	0.58449	0.132367
ni_RI=1636	1.51131	1.27887	3.10668	2.48023
ni_RI=1664	1.53964	1.07402	-1.07096	-1.39545
ni_RI=1689	1.54834	0.216588	-1.62933	-0.243538
ni_RI=1734	1.488	0.96854	-1.00551	-1.28166
ni_RI=1750	1.10236	1.26873	0.967242	1.55713
ni_RI=1753	0.181701	0.77737	0.207524	-0.763614
ni_RI=1760	0.0705282	0.111448	0.022853	0.0459347
ni_RI=1780	1.42634	0.815639	-1.36687	-0.616727
ni_RI=1819	0.863791	0.614458	-0.202394	-0.295569
ni_RI=1826	1.32964	0.903889	-1.67385	-1.06835
ni_RI=1832	1.40909	1.03336	-2.78177	-3.51977
ni_RI=1833	1.49466	1.26019	1.66167	1.11151
ni_RI=1836	0.620246	0.789931	-1.21563	-1.30966
ni_RI=1846	1.31956	0.0185584	-1.28604	-0.108204
ni_RI=1872	0.658013	1.28456	-2.26796	-5.32902
ni_RI=1882	1.08608	0.994565	-1.55003	10.0884
ni_RI=1886	1.15648	1.2478	-1.55538	-4.9464
ni_RI=1957	1.0455	1.2769	-1.31786	-3.11241
ni_RI=1976	1.05728	0.163521	-1.55531	-0.399701
ni_RI=2027	0.853447	1.11986	1.79821	4.87376
ni_RI=2043	1.28638	0.892815	0.763361	0.684202
ni_RI=2044	0.78823	1.13549	1.26455	4.46605
ni_RI=2067	0.605009	0.593614	-1.55979	2.01039
ni_RI=2074	1.19471	1.08046	2.4216	3.6187
ni_RI=2126	1.06157	1.22531	-1.60115	-2.13372
ni_RI=2128	0.722984	1.30891	1.05469	2.22959
ni_RI=2133	1.52439	1.24447	-0.30792	-1.10975
ni_RI=2223	0.105384	1.10726	0.0652311	-0.685506
ni_RI=2239	0.869981	0.82569	-0.844808	0.794815
ni_RI=2248	0.600399	1.26987	-0.252889	1.3503
ni_RI=2249	1.13355	1.18794	-0.454138	-0.772741
ni_RI=2255	1.29604	1.30837	1.06117	1.36969
ni_RI=2257	0.286129	1.19299	0.0781121	0.878733
ni_RI=2324	1.32654	1.18622	1.65675	2.25191
ni_RI=2327	1.56307	0.921476	0.522649	-1.86513
ni_RI=2352	0.132076	0.546893	0.214154	0.876583
ni_RI=2365	1.10188	1.2238	1.39159	1.45831
ni_RI=2376	1.14437	0.226456	0.344898	-0.0512099
ni_RI=2377	1.05479	1.29647	0.436952	0.994908
ni_RI=2389	0.541076	0.778661	0.157382	-0.634713
ni_RI=2390	1.0622	0.915381	0.334254	0.76342
ni_RI=2411	0.633013	0.277141	-0.68507	-0.149981
ni_RI=2413	1.01496	1.09071	1.08581	1.98085
ni_RI=2427	1.14275	1.04771	1.26662	1.31236
ni_RI=2440	1.30508	0.143073	-1.52633	0.356934
ni_RI=2441	0.69274	1.10628	0.607694	0.951831
ni_RI=2463	1.29068	1.29547	1.06931	1.1148
ni_RI=2464	0.331692	0.213369	0.0985889	-0.442267
ni_RI=2488	0.670737	1.29512	0.142443	-2.18573
ni_RI=2507	1.30372	0.945459	0.484121	0.75453
ni_RI=2513	1.21508	0.444683	-3.88505	-1.99572
ni_RI=2584	1.38049	1.29274	-2.46485	-4.35701
ni_RI=2590	0.335864	0.290268	0.110563	0.0502019
ni_RI=2599	0.542385	1.13604	-0.541152	-2.36526
ni_RI=2629	0.0967599	0.966392	0.0108751	-0.819171
ni_RI=2631	0.454413	1.08678	-0.131198	-0.858283
ni_RI=2637	0.242488	0.633186	-0.229619	0.298168
ni_RI=2644	1.42832	1.30347	1.6948	1.57001
ni_RI=2649	1.03235	1.32276	1.29553	1.72479
ni_RI=2702	1.16823	1.05868	0.381804	0.698576
ni_RI=2713	0.223371	0.809744	-0.0438426	-0.812079
ni_RI=2717	0.130326	0.22102	-0.102213	0.462429
ni_RI=2719	1.02622	0.442196	-0.597577	-0.676285
ni_RI=2728	1.14285	0.980363	-0.453652	-0.792026
ni_RI=2745	1.17616	1.1869	0.776766	1.48466
ni_RI=2754	1.26739	1.07222	2.12838	2.73599
ni_RI=2807	1.2613	0.867332	1.14629	-0.509142
ni_RI=2877	0.744788	0.741609	-0.944089	0.334113
ni_RI=2907	0.068146	0.444201	-0.0497077	-0.231533
ni_RI=2938	0.39978	0.5781	0.258922	0.122621
ni_RI=2952	1.56104	1.05172	-0.444248	-0.727252
ni_RI=2970	1.47481	0.940797	-0.653369	-0.552824
ni_RI=2981	1.55518	1.24002	-1.15718	-1.4935
ni_RI=2985	0.313132	0.725722	0.11816	-0.302895
ni_RI=2994	1.36352	1.02485	-0.746425	-2.01183
ni_RI=2996	0.490452	1.12916	-0.232505	-0.805728
ni_RI=3000	0.322312	0.498494	0.111873	-0.390377
ni_RI=3013	1.61534	1.31296	-1.26752	-1.97637
ni_RI=3030	1.59577	1.3129	-1.21402	-1.74623
ni_RI=3040	0.68644	0.352033	-0.858718	-0.807842
ni_RI=3044	1.36546	1.18223	-0.995225	-1.40353
ni_RI=3052	1.33157	1.2298	-0.720456	-1.23314
ni_RI=3080	1.31437	0.573586	2.56577	1.94678
ni_RI=3089	1.40156	1.21303	1.79154	1.36931
ni_RI=3107	1.57605	1.24916	-0.991615	-1.13463
ni_RI=3119	1.3299	0.062582	1.88892	-0.0553343
ni_RI=3145	1.64521	1.27997	-1.40192	-2.03914
ni_RI=3172	0.278798	0.600507	0.127836	-0.262503
ni_RI=3174	0.91621	1.06886	0.357497	-0.606518
ni_RI=3180	1.55083	1.30296	-1.21461	-1.61224
ni_RI=3194	1.58635	1.1716	-2.68246	-3.19905
ni_RI=3204	1.42196	1.10152	-1.35137	-2.67355
ni_RI=3231	0.816616	1.11805	1.52457	-2.88982
ni_RI=3239	1.30166	1.21379	2.21407	2.03804
ni_RI=3273	0.485773	0.974702	-0.391268	-1.3316
ni_RI=3295	1.45425	0.226387	0.896638	0.109991
ni_RI=3320	1.0703	1.15998	-0.546248	-0.555146
ni_RI=3344	1.14433	0.719478	0.759219	0.263774
ni_RI=3347	0.362635	0.948622	-0.207668	-0.698553
ni_RI=3354	1.56809	0.632362	0.975319	1.35818
ni_RI=3378	1.03953	1.24274	-2.49622	-4.40501
ni_RI=3387	0.781183	1.32959	-2.06313	-5.09617
ni_RI=3395	1.54036	1.0496	-0.865649	-0.947641
ni_RI=3457	0.465745	0.471923	0.294769	0.445806
ni_RI=3472	1.06591	0.577467	0.540299	0.38447
ni_RI=3521	0.24053	0.825195	-0.0874205	-0.831888
ni_RI=3570	0.9427	1.28488	-0.604584	-1.30263
ni_RI=3629	0.995115	1.2725	-0.389309	-1.06643
ni_RI=3737	1.12526	1.19712	-0.895368	-2.7621
ni_RI=954	1.38338	1.30035	1.83743	2.00399
O-acetylserine	0.30931	0.958655	-0.480114	-1.1298
Octopamine	0.541973	1.15835	-1.89173	-1.09143
Oxalic acid	0.987242	0.884824	-1.26803	-0.762878
Oxoproline	1.30101	1.22291	1.2293	-5.27009
pentacid_RI=1820	0.99022	0.375671	0.461872	-0.205818
pentalc_RI=1732	1.42315	0.883558	0.679278	0.208042
pentalc_RI=1759	0.122543	1.24893	0.0729861	1.06315
pentalc_RI=1760	1.1634	0.763249	0.407554	0.429299
pentalc_RI=1764	1.05602	1.04856	-0.352718	1.02807
pentose-P_RI=2125	1.01659	0.211198	-2.04274	0.454321
pentose_RI=1639	1.34541	1.30907	1.23198	1.286
pentose_RI=1653	0.572805	1.2568	0.303628	0.780472
pentose_RI=1678	1.09582	1.29649	1.14451	1.12165
pentose_RI=1697	0.275701	0.873866	0.125823	0.349339
pentose_RI=1744	1.15385	1.28204	1.13867	2.24157
pentose_RI=1802	1.10474	1.26176	1.11121	2.51671
Phenylalanine	0.065234	1.32332	-0.122536	-2.29202
Phosphoric acid	1.21367	0.0103763	-0.602086	-0.00592046
Phytol	1.12774	1.29721	0.80745	1.13139
Pipecolic acid	0.408813	1.2529	-1.48301	-4.73482
Proline	0.482798	0.880355	-0.308969	-1.09234
purine_RI=2034	0.0532636	0.368066	-0.191871	0.764349
Putrescine	0.914011	1.22444	-2.54137	-4.7796
Pyruvic acid	0.0819684	0.405711	-0.00479754	0.608842
Quinic acid	1.22021	1.15437	-0.651124	-4.7845
Serine	0.999958	1.20688	-1.48639	-2.8998
Shikimic acid	0.566874	1.27437	-0.696815	-4.66303
sterol_RI=3060	0.648215	1.0756	-0.312317	-2.68692
sterol_RI=3162	0.829237	0.25222	0.586502	-0.115307
Stigmasterol	1.25078	0.784173	0.770131	0.309583
Succinic acid	0.749071	0.677101	-0.626694	-0.303861
Sucrose	0.303465	1.06563	0.145284	0.51818
Threonic acid	1.21196	1.14665	-0.572436	-0.771703
Threonine	0.777826	1.31982	-1.81603	-4.18342
Threono-1,4-lactone	1.49906	0.320712	-0.606919	-0.107069
Thymine	0.246288	1.25891	0.112098	-3.08202
Tryptophan	0.93295	1.31573	-2.05603	-4.84848
Tyrosine	0.804052	1.29085	-0.665767	-1.92254
Uracil	0.843426	1.2909	-0.795082	-1.65237
Uridine	1.42565	1.29173	1.53776	1.83243
Valine	0.42376	1.31938	-1.00314	-3.97012
